# Supplementary material for: Effects of variability in daily light integrals on the photophysiology of the corals Pachyseris speciosa and Acropora millepora
Source: PLoS One. 2018 Sep 21;13(9):e0203882. doi: 10.1371/journal.pone.0203882 (PMC6150484; doi:10.1371/journal.pone.0203882)
Supplement: S1 Dataset — (XLSX) [file pone.0203882.s006.xlsx]

## Sheet: PAM
Date	Group	Treatment	Tank	Species	Coral_ID	Fo_mean	Fm_mean	DA_yield	F_mean	Fm._mean	LA_yield	Qm
2016-08-17	1	HL	1	Acropora millepora	A1	257.75	777	0.67	274.8	891	0.69	-0.03
2016-08-17	1	HL	1	Acropora millepora	A2	201.6	655.8	0.69	237.33	756.17	0.68	0.01
2016-08-17	1	HL	5	Acropora millepora	A6	283.4	918	0.69	317	990.4	0.67	0.02
2016-08-17	1	HL	5	Acropora millepora	A9	248.6	800.6	0.69	299.8	869.2	0.64	0.06
2016-08-17	1	HL	13	Acropora millepora	A3	270.8	737.8	0.63	283.4	868.6	0.67	-0.07
2016-08-17	1	HL	13	Acropora millepora	A7	242.14	695.43	0.65	300.8	908.6	0.67	-0.03
2016-08-17	1	HL	17	Acropora millepora	A10	274	877	0.69	317	930.6	0.66	0.04
2016-08-17	1	HL	17	Acropora millepora	A4	307.6	897.6	0.66	293.4	861.2	0.66	0
2016-08-17	1	LL	2	Acropora millepora	A1	244.4	827.8	0.71	269.8	999.6	0.73	-0.04
2016-08-17	1	LL	2	Acropora millepora	A3	353.2	949.4	0.63	310.2	1048.2	0.7	-0.12
2016-08-17	1	LL	6	Acropora millepora	A2	263.2	786.2	0.66	287.2	912.4	0.69	-0.04
2016-08-17	1	LL	6	Acropora millepora	A4	320	933.2	0.66	283.2	986	0.71	-0.09
2016-08-17	1	LL	12	Acropora millepora	A6	284.8	910.8	0.69	290.4	1025.4	0.72	-0.04
2016-08-17	1	LL	12	Acropora millepora	A7	276.17	875.17	0.69	273.6	940.4	0.71	-0.03
2016-08-17	1	LL	16	Acropora millepora	A7	242.33	779.5	0.69	213	698.6	0.68	0.02
2016-08-17	1	LL	16	Acropora millepora	A9	251.4	812.8	0.69	249.8	865	0.71	-0.03
2016-08-17	1	VLH	3	Acropora millepora	A1	290.6	905.8	0.68	272	950.4	0.71	-0.05
2016-08-17	1	VLH	3	Acropora millepora	A3	258.2	771.6	0.66	307.6	902	0.66	0.01
2016-08-17	1	VLH	7	Acropora millepora	A3	290.2	887	0.67	269.4	805.6	0.66	0.02
2016-08-17	1	VLH	7	Acropora millepora	A4	277.2	855.4	0.68	291.2	907.2	0.68	0
2016-08-17	1	VLH	11	Acropora millepora	A6	239.4	810.8	0.7	297.4	1036.6	0.71	-0.01
2016-08-17	1	VLH	11	Acropora millepora	A7	261.8	818.4	0.68	296	912.4	0.68	0.01
2016-08-17	1	VLH	15	Acropora millepora	A10	266.4	827	0.68	283.8	941	0.7	-0.03
2016-08-17	1	VLH	15	Acropora millepora	A9	250.6	820.6	0.69	262.6	771.2	0.66	0.05
2016-08-17	1	VLL	4	Acropora millepora	A7	289.8	886.2	0.67	288.2	934.4	0.69	-0.02
2016-08-17	1	VLL	4	Acropora millepora	A9	250.83	729.33	0.66	239.8	874.8	0.73	-0.1
2016-08-17	1	VLL	8	Acropora millepora	A10	274	846.25	0.68	290.6	1009.4	0.71	-0.05
2016-08-17	1	VLL	8	Acropora millepora	A3	261.67	855.17	0.7	322.6	1027.2	0.69	0.01
2016-08-17	1	VLL	10	Acropora millepora	A1	280.6	895.4	0.69	280	999.8	0.72	-0.05
2016-08-17	1	VLL	10	Acropora millepora	A6	265.8	760	0.65	211.4	774.8	0.72	-0.12
2016-08-17	1	VLL	14	Acropora millepora	A4	306.4	940.6	0.67	301.6	936.4	0.68	0
2016-08-17	1	VLL	14	Acropora millepora	A7	249.2	753	0.67	278.6	900.6	0.69	-0.03
2016-08-18	2	HL	1	Acropora millepora	A3	295.4	899.2	0.67	221	696.83	0.66	0.02
2016-08-18	2	HL	1	Acropora millepora	A4	328.8	914.2	0.64	336.6	963.6	0.65	-0.01
2016-08-18	2	HL	5	Acropora millepora	A10	246.2	801.6	0.69	291.6	961.8	0.7	0
2016-08-18	2	HL	5	Acropora millepora	A9	219.2	666.6	0.67	267.6	754.6	0.64	0.05
2016-08-18	2	HL	13	Acropora millepora	A2	260	850.2	0.69	308	936.75	0.67	0.03
2016-08-18	2	HL	13	Acropora millepora	A6	243.71	797.43	0.69	254.2	781.8	0.67	0.03
2016-08-18	2	HL	17	Acropora millepora	A1	234.8	716.8	0.67	269.2	872.6	0.69	-0.02
2016-08-18	2	HL	17	Acropora millepora	A9	271	839.8	0.68	275.2	768.6	0.63	0.07
2016-08-18	2	LL	2	Acropora millepora	A10	271.8	939.8	0.71	269.6	990	0.73	-0.02
2016-08-18	2	LL	2	Acropora millepora	A7	242	766.4	0.68	273.6	940.6	0.71	-0.04
2016-08-18	2	LL	6	Acropora millepora	A6	297.6	931.2	0.68	233.6	839.4	0.72	-0.06
2016-08-18	2	LL	6	Acropora millepora	A9	266.6	838.4	0.68	305.8	1048.4	0.71	-0.05
2016-08-18	2	LL	12	Acropora millepora	A1	287.4	931.6	0.69	274	1002.2	0.73	-0.05
2016-08-18	2	LL	12	Acropora millepora	A4	309.33	842.17	0.64	282	821.2	0.66	-0.03
2016-08-18	2	LL	16	Acropora millepora	A2	191.4	658.6	0.71	243.6	874.6	0.72	-0.02
2016-08-18	2	LL	16	Acropora millepora	A3	287.8	896	0.68	289.8	967	0.7	-0.03
2016-08-18	2	VLH	3	Acropora millepora	A10	234.4	781.6	0.69	305.2	989.4	0.69	0
2016-08-18	2	VLH	3	Acropora millepora	A9	242.6	813.2	0.7	288.4	910.2	0.68	0.03
2016-08-18	2	VLH	7	Acropora millepora	A6	314	922.4	0.66	299.8	986.6	0.69	-0.05
2016-08-18	2	VLH	7	Acropora millepora	A7	271.6	785.2	0.65	273	773	0.64	0.02
2016-08-18	2	VLH	11	Acropora millepora	A1	292.6	914	0.68	306.6	965	0.68	0
2016-08-18	2	VLH	11	Acropora millepora	A4	283.8	864.8	0.67	251.2	800.8	0.69	-0.02
2016-08-18	2	VLH	15	Acropora millepora	A3	286	836.8	0.66	306.6	922.2	0.67	-0.01
2016-08-18	2	VLH	15	Acropora millepora	A4	305	860.4	0.65	263.8	738.2	0.63	0.02
2016-08-18	2	VLL	4	Acropora millepora	A1	256.6	820.6	0.69	254.4	903.2	0.71	-0.04
2016-08-18	2	VLL	4	Acropora millepora	A4	307.2	895.2	0.66	306.8	1018.2	0.7	-0.06
2016-08-18	2	VLL	8	Acropora millepora	A6	255.6	831	0.69	254.6	923.4	0.72	-0.05
2016-08-18	2	VLL	8	Acropora millepora	A7	NA	NA	NA	260	810.8	0.68	NA
2016-08-18	2	VLL	10	Acropora millepora	A3	314.6	939.2	0.66	269.2	906.2	0.7	-0.06
2016-08-18	2	VLL	10	Acropora millepora	A9	248	809.6	0.69	234.6	858.6	0.73	-0.05
2016-08-18	2	VLL	14	Acropora millepora	A10	265.8	812.2	0.67	280.8	960.4	0.71	-0.05
2016-08-18	2	VLL	14	Acropora millepora	A2	252.2	850.8	0.7	260.2	957.6	0.73	-0.03
2016-08-19	1	HL	1	Acropora millepora	A1	297	936.4	0.68	327.8	1047	0.69	-0.01
2016-08-19	1	HL	1	Acropora millepora	A2	261.4	865.2	0.7	NA	NA	NA	NA
2016-08-19	1	HL	5	Acropora millepora	A6	278.8	823	0.66	289.4	781.6	0.63	0.05
2016-08-19	1	HL	5	Acropora millepora	A9	236.6	697.8	0.66	271.6	842.4	0.68	-0.03
2016-08-19	1	HL	13	Acropora millepora	A3	273.2	812.4	0.66	280	767.2	0.64	0.04
2016-08-19	1	HL	13	Acropora millepora	A7	290.4	859.6	0.66	290.6	797	0.64	0.04
2016-08-19	1	HL	17	Acropora millepora	A10	245.4	733	0.67	306.4	816.2	0.62	0.06
2016-08-19	1	HL	17	Acropora millepora	A4	287.6	822.8	0.65	330.2	970.4	0.66	-0.01
2016-08-19	1	LL	2	Acropora millepora	A1	231.6	782	0.7	264.6	988.4	0.73	-0.04
2016-08-19	1	LL	2	Acropora millepora	A3	278.6	840.6	0.67	296.6	947.2	0.69	-0.03
2016-08-19	1	LL	6	Acropora millepora	A2	214	746	0.71	233.6	871.6	0.73	-0.03
2016-08-19	1	LL	6	Acropora millepora	A4	299.4	898.2	0.67	311	1030.6	0.7	-0.05
2016-08-19	1	LL	12	Acropora millepora	A6	245.75	849	0.71	265	935.2	0.72	-0.01
2016-08-19	1	LL	12	Acropora millepora	A7	263	858	0.69	253	862.8	0.71	-0.02
2016-08-19	1	LL	16	Acropora millepora	A7	254.8	796.4	0.68	268.8	903.8	0.7	-0.03
2016-08-19	1	LL	16	Acropora millepora	A9	204.2	678.2	0.7	271.8	972.6	0.72	-0.03
2016-08-19	1	VLH	3	Acropora millepora	A1	266.2	866	0.69	293	993	0.7	-0.02
2016-08-19	1	VLH	3	Acropora millepora	A3	293	829.2	0.65	307.8	832	0.63	0.03
2016-08-19	1	VLH	7	Acropora millepora	A3	273	770.6	0.65	300.6	901.2	0.67	-0.03
2016-08-19	1	VLH	7	Acropora millepora	A4	274	773.8	0.65	299.6	845.6	0.65	0
2016-08-19	1	VLH	11	Acropora millepora	A6	258.4	801.8	0.68	314.4	1087.4	0.71	-0.05
2016-08-19	1	VLH	11	Acropora millepora	A7	245.8	688.8	0.64	294.4	850	0.65	-0.02
2016-08-19	1	VLH	15	Acropora millepora	A10	294.6	916.4	0.68	280.8	855	0.67	0.01
2016-08-19	1	VLH	15	Acropora millepora	A9	243.4	750.8	0.68	265.4	828.4	0.68	-0.01
2016-08-19	1	VLL	4	Acropora millepora	A7	273.33	827	0.67	291.4	910.4	0.68	-0.02
2016-08-19	1	VLL	4	Acropora millepora	A9	252.2	739	0.66	243	861.33	0.72	-0.09
2016-08-19	1	VLL	8	Acropora millepora	A10	275.8	878.2	0.69	295	993.4	0.7	-0.02
2016-08-19	1	VLL	8	Acropora millepora	A3	334.4	941.6	0.64	336.8	999	0.66	-0.03
2016-08-19	1	VLL	10	Acropora millepora	A1	291.8	911.2	0.68	276.4	947.2	0.71	-0.04
2016-08-19	1	VLL	10	Acropora millepora	A6	243.2	795.2	0.69	269	986.6	0.73	-0.05
2016-08-19	1	VLL	14	Acropora millepora	A4	230	692.6	0.67	314.2	1005.8	0.69	-0.03
2016-08-19	1	VLL	14	Acropora millepora	A7	242.4	750.2	0.68	288.6	918.2	0.69	-0.01
2016-08-20	2	HL	1	Acropora millepora	A3	298.8	868	0.66	316.8	938.6	0.66	-0.01
2016-08-20	2	HL	1	Acropora millepora	A4	286.6	824.8	0.65	NA	NA	NA	NA
2016-08-20	2	HL	5	Acropora millepora	A10	262.8	790.4	0.67	294	939.2	0.69	-0.03
2016-08-20	2	HL	5	Acropora millepora	A9	270.6	733.4	0.63	NA	NA	NA	NA
2016-08-20	2	HL	13	Acropora millepora	A2	220.8	695.8	0.68	286.2	976.4	0.71	-0.03
2016-08-20	2	HL	13	Acropora millepora	A6	207.2	659.2	0.69	283.6	954	0.7	-0.02
2016-08-20	2	HL	17	Acropora millepora	A1	259.8	772	0.66	265	740.6	0.64	0.04
2016-08-20	2	HL	17	Acropora millepora	A9	228.5	709	0.68	277.2	798.8	0.65	0.04
2016-08-20	2	LL	2	Acropora millepora	A10	257.8	843.8	0.69	246.4	907.6	0.73	-0.05
2016-08-20	2	LL	2	Acropora millepora	A7	230	707.8	0.67	275.8	931.4	0.7	-0.04
2016-08-20	2	LL	6	Acropora millepora	A6	253	837.8	0.7	251.4	943.6	0.73	-0.05
2016-08-20	2	LL	6	Acropora millepora	A9	293.67	889.5	0.67	277.6	984.4	0.72	-0.07
2016-08-20	2	LL	12	Acropora millepora	A1	254	802.4	0.68	266.33	973.83	0.73	-0.07
2016-08-20	2	LL	12	Acropora millepora	A4	323.8	862.8	0.63	268.17	861.17	0.69	-0.1
2016-08-20	2	LL	16	Acropora millepora	A2	223.2	735.4	0.7	251.6	917	0.73	-0.04
2016-08-20	2	LL	16	Acropora millepora	A3	277	847.8	0.67	277.2	950.8	0.71	-0.05
2016-08-20	2	VLH	3	Acropora millepora	A10	299.6	908.8	0.67	300.6	973.8	0.69	-0.03
2016-08-20	2	VLH	3	Acropora millepora	A9	224.8	759.8	0.71	259.2	785.8	0.66	0.07
2016-08-20	2	VLH	7	Acropora millepora	A6	268.2	748.6	0.64	255.8	773.8	0.67	-0.05
2016-08-20	2	VLH	7	Acropora millepora	A7	290	853.2	0.66	266.2	790.8	0.66	0
2016-08-20	2	VLH	11	Acropora millepora	A1	284.8	844.4	0.66	319.4	1076.8	0.7	-0.06
2016-08-20	2	VLH	11	Acropora millepora	A4	205.2	580.4	0.65	254.8	754.8	0.65	-0.01
2016-08-20	2	VLH	15	Acropora millepora	A3	269.8	784.4	0.66	297.4	881.6	0.66	0
2016-08-20	2	VLH	15	Acropora millepora	A4	221.4	610.8	0.64	282.17	857.83	0.67	-0.06
2016-08-20	2	VLL	4	Acropora millepora	A1	239.4	755.2	0.68	244.2	865.8	0.72	-0.05
2016-08-20	2	VLL	4	Acropora millepora	A4	310.33	867.67	0.64	299.33	955	0.69	-0.08
2016-08-20	2	VLL	8	Acropora millepora	A6	252.4	835.4	0.7	261.5	969.5	0.73	-0.05
2016-08-20	2	VLL	8	Acropora millepora	A7	314.8	897.4	0.65	309.4	936.6	0.67	-0.03
2016-08-20	2	VLL	10	Acropora millepora	A3	257	788.6	0.67	276.6	938	0.7	-0.04
2016-08-20	2	VLL	10	Acropora millepora	A9	230.8	739.8	0.69	256.4	913.6	0.72	-0.05
2016-08-20	2	VLL	14	Acropora millepora	A10	203.17	622.83	0.67	274.8	949	0.71	-0.05
2016-08-20	2	VLL	14	Acropora millepora	A2	256	850.67	0.7	270.4	1021	0.73	-0.05
2016-08-22	1	HL	1	Acropora millepora	A1	303.8	913	0.67	315.2	1080.8	0.71	-0.06
2016-08-22	1	HL	1	Acropora millepora	A2	254	814.4	0.69	295.6	967.8	0.69	-0.01
2016-08-22	1	HL	5	Acropora millepora	A6	233.8	636	0.63	235.6	669.6	0.65	-0.02
2016-08-22	1	HL	5	Acropora millepora	A9	264.8	790.8	0.67	291.8	825.2	0.65	0.03
2016-08-22	1	HL	13	Acropora millepora	A3	251.8	716.8	0.65	215.5	589.5	0.63	0.02
2016-08-22	1	HL	13	Acropora millepora	A7	251.4	687.6	0.63	255	692.4	0.63	0
2016-08-22	1	HL	17	Acropora millepora	A10	248.6	771	0.68	291.6	823.2	0.65	0.05
2016-08-22	1	HL	17	Acropora millepora	A4	271.8	778.8	0.65	290.2	803.8	0.64	0.02
2016-08-22	1	LL	2	Acropora millepora	A1	223.5	704.83	0.68	267.2	966.8	0.72	-0.06
2016-08-22	1	LL	2	Acropora millepora	A3	280.2	792.8	0.65	328.6	1047.2	0.69	-0.06
2016-08-22	1	LL	6	Acropora millepora	A2	210.6	696.6	0.7	247.4	935.6	0.74	-0.05
2016-08-22	1	LL	6	Acropora millepora	A4	255.33	787.67	0.68	289	1004	0.71	-0.05
2016-08-22	1	LL	12	Acropora millepora	A6	253.4	833.2	0.7	256.8	944	0.73	-0.05
2016-08-22	1	LL	12	Acropora millepora	A7	247.8	763	0.68	259	946.5	0.73	-0.08
2016-08-22	1	LL	16	Acropora millepora	A7	236.4	731.4	0.68	263.6	945.8	0.72	-0.07
2016-08-22	1	LL	16	Acropora millepora	A9	240.2	759.8	0.68	264	963.6	0.73	-0.06
2016-08-22	1	VLH	3	Acropora millepora	A1	261.5	819.5	0.68	270.8	981.4	0.72	-0.06
2016-08-22	1	VLH	3	Acropora millepora	A3	233	679.5	0.66	282.8	837.4	0.66	-0.01
2016-08-22	1	VLH	7	Acropora millepora	A3	236.4	695.4	0.66	274.6	887.8	0.69	-0.05
2016-08-22	1	VLH	7	Acropora millepora	A4	280.2	777.2	0.64	289.4	940.8	0.69	-0.08
2016-08-22	1	VLH	11	Acropora millepora	A6	254.17	777.33	0.67	286.4	1041.2	0.72	-0.08
2016-08-22	1	VLH	11	Acropora millepora	A7	257.2	740.4	0.65	266.8	876.2	0.7	-0.07
2016-08-22	1	VLH	15	Acropora millepora	A10	266.2	804	0.67	223.83	739.67	0.7	-0.04
2016-08-22	1	VLH	15	Acropora millepora	A9	224.2	705	0.68	238	763.8	0.69	-0.01
2016-08-22	1	VLL	4	Acropora millepora	A7	238	600	0.6	306.6	956.4	0.68	-0.13
2016-08-22	1	VLL	4	Acropora millepora	A9	215.6	690.4	0.69	239	825.2	0.71	-0.03
2016-08-22	1	VLL	8	Acropora millepora	A10	253.8	790.4	0.68	275.33	838.17	0.67	0.01
2016-08-22	1	VLL	8	Acropora millepora	A3	308.6	799.8	0.61	284.33	797.5	0.64	-0.05
2016-08-22	1	VLL	10	Acropora millepora	A1	256.6	766	0.67	291.33	933.33	0.69	-0.03
2016-08-22	1	VLL	10	Acropora millepora	A6	246.6	791	0.69	208.33	650.5	0.68	0.01
2016-08-22	1	VLL	14	Acropora millepora	A4	295.2	845.4	0.65	321.4	978.6	0.67	-0.03
2016-08-22	1	VLL	14	Acropora millepora	A7	289.6	828.8	0.65	262.4	704	0.63	0.04
2016-08-23	2	HL	1	Acropora millepora	A3	240.17	697.17	0.65	298.2	949.2	0.69	-0.06
2016-08-23	2	HL	1	Acropora millepora	A4	290	771.5	0.62	324.2	880.6	0.63	-0.02
2016-08-23	2	HL	5	Acropora millepora	A10	280	865.5	0.68	282.8	916.8	0.69	-0.02
2016-08-23	2	HL	5	Acropora millepora	A9	230	607.17	0.62	243.67	662	0.62	-0.01
2016-08-23	2	HL	13	Acropora millepora	A2	232.57	812	0.71	281.4	996	0.72	0
2016-08-23	2	HL	13	Acropora millepora	A6	203.4	654.2	0.69	229.6	724.8	0.67	0.03
2016-08-23	2	HL	17	Acropora millepora	A1	263.2	803.2	0.67	265.2	865.2	0.69	-0.03
2016-08-23	2	HL	17	Acropora millepora	A9	265.8	835.8	0.68	253	725.4	0.65	0.05
2016-08-23	2	LL	2	Acropora millepora	A10	244.17	882	0.72	264.8	1014	0.74	-0.02
2016-08-23	2	LL	2	Acropora millepora	A7	247	775.8	0.68	275.4	943	0.71	-0.04
2016-08-23	2	LL	6	Acropora millepora	A6	226.17	707.83	0.68	264.6	933	0.72	-0.05
2016-08-23	2	LL	6	Acropora millepora	A9	283.4	903.6	0.68	262	996.8	0.74	-0.08
2016-08-23	2	LL	12	Acropora millepora	A1	229	770	0.7	260.4	992.2	0.74	-0.05
2016-08-23	2	LL	12	Acropora millepora	A4	266	764.2	0.65	301	950.2	0.68	-0.05
2016-08-23	2	LL	16	Acropora millepora	A2	225.8	802.4	0.72	241.8	886.6	0.73	-0.01
2016-08-23	2	LL	16	Acropora millepora	A3	266.8	847.8	0.68	274.2	985.6	0.72	-0.05
2016-08-23	2	VLH	3	Acropora millepora	A10	263.2	814.2	0.68	250.67	798.33	0.68	0
2016-08-23	2	VLH	3	Acropora millepora	A9	276.4	851.4	0.67	257	869.6	0.7	-0.04
2016-08-23	2	VLH	7	Acropora millepora	A6	253.4	769	0.67	268.6	878.8	0.69	-0.04
2016-08-23	2	VLH	7	Acropora millepora	A7	249.8	744.4	0.66	258.4	847.4	0.69	-0.04
2016-08-23	2	VLH	11	Acropora millepora	A1	244.4	847	0.71	226.8	856.2	0.73	-0.03
2016-08-23	2	VLH	11	Acropora millepora	A4	214.6	670	0.68	262.8	900.2	0.71	-0.05
2016-08-23	2	VLH	15	Acropora millepora	A3	249.2	780	0.68	248.4	853.4	0.71	-0.04
2016-08-23	2	VLH	15	Acropora millepora	A4	256.4	762.4	0.66	282.6	896	0.68	-0.03
2016-08-23	2	VLL	4	Acropora millepora	A1	255	755.4	0.66	266.4	890.6	0.7	-0.06
2016-08-23	2	VLL	4	Acropora millepora	A4	264.67	733.5	0.64	278.6	839.2	0.66	-0.04
2016-08-23	2	VLL	8	Acropora millepora	A6	260.2	823	0.68	274.8	936.6	0.71	-0.03
2016-08-23	2	VLL	8	Acropora millepora	A7	284.2	829.8	0.66	292.17	778.83	0.62	0.06
2016-08-23	2	VLL	10	Acropora millepora	A3	298.8	871.2	0.66	284	882	0.68	-0.03
2016-08-23	2	VLL	10	Acropora millepora	A9	256.2	833.8	0.69	287.2	931.4	0.69	0
2016-08-23	2	VLL	14	Acropora millepora	A10	250.38	728.25	0.65	240.6	686.6	0.64	0.01
2016-08-23	2	VLL	14	Acropora millepora	A2	299.8	931.4	0.68	284.2	970.8	0.71	-0.04
2016-08-24	1	HL	1	Acropora millepora	A1	275.8	822	0.66	286.4	917	0.68	-0.03
2016-08-24	1	HL	1	Acropora millepora	A2	280.6	925.4	0.7	269.2	904.4	0.7	-0.01
2016-08-24	1	HL	5	Acropora millepora	A6	218.25	604	0.64	236	714.4	0.65	-0.02
2016-08-24	1	HL	5	Acropora millepora	A9	267.6	782	0.66	237.6	684.8	0.65	0.01
2016-08-24	1	HL	13	Acropora millepora	A3	285.4	786	0.64	NA	NA	NA	NA
2016-08-24	1	HL	13	Acropora millepora	A7	249	674.4	0.63	256.2	677.6	0.62	0.01
2016-08-24	1	HL	17	Acropora millepora	A10	258.6	787.6	0.67	288	841.2	0.66	0.02
2016-08-24	1	HL	17	Acropora millepora	A4	252.2	708	0.64	270.8	760.6	0.64	0.01
2016-08-24	1	LL	2	Acropora millepora	A1	241.8	818.6	0.7	263.2	1008.6	0.74	-0.05
2016-08-24	1	LL	2	Acropora millepora	A3	310.2	894.4	0.65	307.6	1022.4	0.72	-0.1
2016-08-24	1	LL	6	Acropora millepora	A2	211.2	728.8	0.71	256	976.4	0.7	0.02
2016-08-24	1	LL	6	Acropora millepora	A4	273	847.6	0.68	288.2	1012.6	0.71	-0.05
2016-08-24	1	LL	12	Acropora millepora	A6	272.6	916.8	0.7	268.2	992.4	0.74	-0.05
2016-08-24	1	LL	12	Acropora millepora	A7	244.4	796.8	0.69	282.4	984	0.73	-0.05
2016-08-24	1	LL	16	Acropora millepora	A7	290.6	915.8	0.68	283.4	1024	0.72	-0.06
2016-08-24	1	LL	16	Acropora millepora	A9	263	876	0.7	257	962.6	0.73	-0.05
2016-08-24	1	VLH	3	Acropora millepora	A1	264.6	871.6	0.7	263	942.6	0.72	-0.03
2016-08-24	1	VLH	3	Acropora millepora	A3	259.2	735.2	0.65	276.8	935.8	0.7	-0.09
2016-08-24	1	VLH	7	Acropora millepora	A3	241.6	676.8	0.64	265	840.8	0.68	-0.06
2016-08-24	1	VLH	7	Acropora millepora	A4	252	713.5	0.65	298.8	943.8	0.68	-0.05
2016-08-24	1	VLH	11	Acropora millepora	A6	232.6	714.4	0.67	270.4	981	0.72	-0.07
2016-08-24	1	VLH	11	Acropora millepora	A7	241.4	749.2	0.68	270.2	917.8	0.7	-0.04
2016-08-24	1	VLH	15	Acropora millepora	A10	256.4	792.2	0.68	243.8	842	0.71	-0.05
2016-08-24	1	VLH	15	Acropora millepora	A9	239	759.4	0.69	208	744	0.72	-0.05
2016-08-24	1	VLL	4	Acropora millepora	A7	282.6	780.8	0.64	305.8	829.8	0.63	0.01
2016-08-24	1	VLL	4	Acropora millepora	A9	243	753.6	0.68	264.4	861.6	0.69	-0.02
2016-08-24	1	VLL	8	Acropora millepora	A10	254.6	785	0.68	272.33	848.5	0.67	0
2016-08-24	1	VLL	8	Acropora millepora	A3	274.67	737.17	0.63	297.8	860.6	0.65	-0.03
2016-08-24	1	VLL	10	Acropora millepora	A1	298.8	853.4	0.65	269	856.4	0.68	-0.05
2016-08-24	1	VLL	10	Acropora millepora	A6	254.83	794.83	0.68	291.6	987.2	0.7	-0.03
2016-08-24	1	VLL	14	Acropora millepora	A4	298	841.2	0.65	304.2	1002.8	0.7	-0.08
2016-08-24	1	VLL	14	Acropora millepora	A7	281	765.6	0.63	270.2	802	0.67	-0.05
2016-08-25	2	HL	1	Acropora millepora	A3	298.4	819	0.64	261.4	751.4	0.65	-0.02
2016-08-25	2	HL	1	Acropora millepora	A4	302.2	835	0.64	300.8	832.2	0.64	0
2016-08-25	2	HL	5	Acropora millepora	A10	284.2	896	0.68	251.2	789.8	0.68	0
2016-08-25	2	HL	5	Acropora millepora	A9	262.4	698.4	0.62	248.4	698.6	0.64	-0.03
2016-08-25	2	HL	13	Acropora millepora	A2	286	886.2	0.68	291.8	931.6	0.69	-0.01
2016-08-25	2	HL	13	Acropora millepora	A6	254.6	834.6	0.69	252.2	819.6	0.69	0.01
2016-08-25	2	HL	17	Acropora millepora	A1	248	765.4	0.68	286.2	908.6	0.67	0.01
2016-08-25	2	HL	17	Acropora millepora	A9	250	788	0.68	269.33	759.83	0.64	0.05
2016-08-25	2	LL	2	Acropora millepora	A10	275.8	940.6	0.71	248.2	950	0.74	-0.04
2016-08-25	2	LL	2	Acropora millepora	A7	276	843.2	0.67	267.6	922.2	0.71	-0.06
2016-08-25	2	LL	6	Acropora millepora	A6	251.2	774	0.68	286	988.8	0.71	-0.05
2016-08-25	2	LL	6	Acropora millepora	A9	244.83	807.5	0.69	271.4	974.6	0.72	-0.04
2016-08-25	2	LL	12	Acropora millepora	A1	199.4	658	0.7	277.67	1036	0.73	-0.05
2016-08-25	2	LL	12	Acropora millepora	A4	288.4	803.6	0.64	315.67	982.17	0.68	-0.07
2016-08-25	2	LL	16	Acropora millepora	A2	246.6	883.2	0.72	235.6	877.8	0.73	-0.01
2016-08-25	2	LL	16	Acropora millepora	A3	263.6	836.4	0.68	299.4	1032.4	0.71	-0.05
2016-08-25	2	VLH	3	Acropora millepora	A10	236.2	732	0.64	291.4	1010	0.71	-0.12
2016-08-25	2	VLH	3	Acropora millepora	A9	264.2	807	0.67	272.33	937.67	0.71	-0.06
2016-08-25	2	VLH	7	Acropora millepora	A6	240.2	691.6	0.65	294.4	1029.2	0.71	-0.1
2016-08-25	2	VLH	7	Acropora millepora	A7	272.4	776.4	0.65	218.8	710.2	0.68	-0.04
2016-08-25	2	VLH	11	Acropora millepora	A1	205.43	686.57	0.7	243.4	919.8	0.73	-0.05
2016-08-25	2	VLH	11	Acropora millepora	A4	246	762.2	0.68	247	811.8	0.69	-0.02
2016-08-25	2	VLH	15	Acropora millepora	A3	267	790	0.66	280.6	944.4	0.7	-0.06
2016-08-25	2	VLH	15	Acropora millepora	A4	268	766.67	0.64	248.8	763.8	0.67	-0.05
2016-08-25	2	VLL	4	Acropora millepora	A1	NA	NA	NA	255.4	793.4	0.68	NA
2016-08-25	2	VLL	4	Acropora millepora	A4	314.8	937.6	0.66	308.33	933.67	0.66	0
2016-08-25	2	VLL	8	Acropora millepora	A6	279.2	835.8	0.66	285.8	975.6	0.71	-0.06
2016-08-25	2	VLL	8	Acropora millepora	A7	319.4	849.4	0.62	307.6	866.2	0.64	-0.03
2016-08-25	2	VLL	10	Acropora millepora	A3	283.8	793.4	0.64	299.4	894.4	0.67	-0.04
2016-08-25	2	VLL	10	Acropora millepora	A9	268	829.8	0.68	314.4	958.6	0.67	0.01
2016-08-25	2	VLL	14	Acropora millepora	A10	275.6	799	0.65	254.2	746.4	0.65	0
2016-08-25	2	VLL	14	Acropora millepora	A2	267.6	863	0.69	269.17	921.83	0.71	-0.02
2016-08-27	1	HL	1	Acropora millepora	A1	277.4	806.6	0.65	269	825.6	0.67	-0.03
2016-08-27	1	HL	1	Acropora millepora	A2	277.8	828.6	0.66	202.4	623.2	0.67	-0.02
2016-08-27	1	HL	5	Acropora millepora	A6	180.6	581.6	0.68	NA	NA	NA	NA
2016-08-27	1	HL	5	Acropora millepora	A9	183.6	593.6	0.68	230.6	821.2	0.72	-0.06
2016-08-27	1	HL	13	Acropora millepora	A3	244.2	666.2	0.63	NA	NA	NA	NA
2016-08-27	1	HL	13	Acropora millepora	A7	206	641.6	0.68	229.6	761.4	0.7	-0.03
2016-08-27	1	HL	17	Acropora millepora	A10	231.6	734.6	0.69	249.6	692.4	0.64	0.07
2016-08-27	1	HL	17	Acropora millepora	A4	229.2	645.2	0.64	199.4	601.8	0.67	-0.03
2016-08-27	1	LL	2	Acropora millepora	A1	222.2	771.8	0.71	196.33	801.33	0.72	-0.02
2016-08-27	1	LL	2	Acropora millepora	A3	304	895	0.66	277.8	988.6	0.71	-0.08
2016-08-27	1	LL	6	Acropora millepora	A2	195.8	712.4	0.72	215.2	889.8	0.76	-0.04
2016-08-27	1	LL	6	Acropora millepora	A4	198.2	688.2	0.71	269.75	996	0.73	-0.02
2016-08-27	1	LL	12	Acropora millepora	A6	232.4	866.8	0.73	211	893	0.76	-0.03
2016-08-27	1	LL	12	Acropora millepora	A7	226.8	736.2	0.69	219	854.33	0.75	-0.08
2016-08-27	1	LL	16	Acropora millepora	A7	241.4	807.6	0.7	299.8	1052	0.71	-0.02
2016-08-27	1	LL	16	Acropora millepora	A9	217.5	765.33	0.72	243.2	991.4	0.76	-0.06
2016-08-27	1	VLH	3	Acropora millepora	A1	235.4	811.6	0.71	207.2	806.6	0.73	-0.03
2016-08-27	1	VLH	3	Acropora millepora	A3	NA	NA	NA	255	804.6	0.68	-0.27
2016-08-27	1	VLH	7	Acropora millepora	A3	229.8	734.6	0.69	281.6	844.6	0.67	0.03
2016-08-27	1	VLH	7	Acropora millepora	A4	257.6	772.6	0.67	214.2	715.4	0.7	-0.04
2016-08-27	1	VLH	11	Acropora millepora	A6	237.2	773.8	0.69	271.5	920	0.7	-0.02
2016-08-27	1	VLH	11	Acropora millepora	A7	241.83	697.83	0.65	238.8	809.8	0.71	-0.08
2016-08-27	1	VLH	15	Acropora millepora	A10	242.4	750.6	0.68	226	777	0.71	-0.04
2016-08-27	1	VLH	15	Acropora millepora	A9	182	585.6	0.69	194.4	795	0.75	-0.08
2016-08-27	1	VLL	4	Acropora millepora	A7	279.2	827.2	0.66	257.83	867.33	0.7	-0.06
2016-08-27	1	VLL	4	Acropora millepora	A9	218	772.8	0.72	218.2	792.8	0.72	0
2016-08-27	1	VLL	8	Acropora millepora	A10	259.67	821.17	0.68	248.33	872.17	0.72	-0.05
2016-08-27	1	VLL	8	Acropora millepora	A3	252	723	0.65	258.2	801.6	0.67	-0.04
2016-08-27	1	VLL	10	Acropora millepora	A1	265.4	795.2	0.66	264.8	924.8	0.71	-0.07
2016-08-27	1	VLL	10	Acropora millepora	A6	236	833	0.72	229	885	0.74	-0.04
2016-08-27	1	VLL	14	Acropora millepora	A4	218	726.83	0.7	289.2	865.8	0.64	0.08
2016-08-27	1	VLL	14	Acropora millepora	A7	201	678.2	0.7	199.83	680	0.7	0.01
2016-08-28	2	HL	1	Acropora millepora	A3	233	644	0.63	186.8	567.8	0.65	-0.03
2016-08-28	2	HL	1	Acropora millepora	A4	NA	NA	NA	240	619.6	0.61	-0.08
2016-08-28	2	HL	5	Acropora millepora	A10	183.4	536.4	0.65	259	834.2	0.69	-0.06
2016-08-28	2	HL	5	Acropora millepora	A9	197.2	612.2	0.67	231	623.6	0.62	0.07
2016-08-28	2	HL	13	Acropora millepora	A2	266.17	839	0.68	249	845.6	0.7	-0.03
2016-08-28	2	HL	13	Acropora millepora	A6	230.4	695.6	0.67	225.4	730.4	0.67	0
2016-08-28	2	HL	17	Acropora millepora	A1	235	766.8	0.69	242	759.6	0.68	0.02
2016-08-28	2	HL	17	Acropora millepora	A9	222	674	0.67	209.8	622.8	0.65	0.02
2016-08-28	2	LL	2	Acropora millepora	A10	224.8	864.4	0.74	250.2	998.4	0.75	-0.01
2016-08-28	2	LL	2	Acropora millepora	A7	248.8	748.2	0.67	270.8	963.8	0.72	-0.07
2016-08-28	2	LL	6	Acropora millepora	A6	218.57	655.71	0.66	257	954.2	0.73	-0.1
2016-08-28	2	LL	6	Acropora millepora	A9	290.8	946.8	0.7	287.6	1037	0.72	-0.03
2016-08-28	2	LL	12	Acropora millepora	A1	218.2	729	0.7	276.8	991.6	0.72	-0.03
2016-08-28	2	LL	12	Acropora millepora	A4	275.29	846	0.67	308.2	978.6	0.68	-0.01
2016-08-28	2	LL	16	Acropora millepora	A2	210.2	750.2	0.72	254.8	930	0.72	-0.01
2016-08-28	2	LL	16	Acropora millepora	A3	274.6	926.2	0.7	302.2	1004.6	0.7	0
2016-08-28	2	VLH	3	Acropora millepora	A10	227.2	752	0.7	238.17	822.83	0.7	-0.01
2016-08-28	2	VLH	3	Acropora millepora	A9	281.2	841.6	0.67	264	787	0.66	0
2016-08-28	2	VLH	7	Acropora millepora	A6	258.2	800.6	0.67	277.4	774	0.62	0.08
2016-08-28	2	VLH	7	Acropora millepora	A7	NA	NA	NA	254.4	761.6	0.66	NA
2016-08-28	2	VLH	11	Acropora millepora	A1	224.2	820.4	0.73	226.4	734.2	0.66	0.09
2016-08-28	2	VLH	11	Acropora millepora	A4	186.17	552.67	0.64	258.8	785	0.65	-0.02
2016-08-28	2	VLH	15	Acropora millepora	A3	259.2	722.2	0.64	236.8	718.6	0.65	-0.01
2016-08-28	2	VLH	15	Acropora millepora	A4	NA	NA	NA	281.4	798.2	0.64	NA
2016-08-28	2	VLL	4	Acropora millepora	A1	231.4	725.6	0.68	259.8	944.2	0.72	-0.07
2016-08-28	2	VLL	4	Acropora millepora	A4	228.6	795	0.71	257.8	898.8	0.71	0.01
2016-08-28	2	VLL	8	Acropora millepora	A6	231.8	710.8	0.67	225.4	756.8	0.68	-0.02
2016-08-28	2	VLL	8	Acropora millepora	A7	280.67	797	0.66	292.6	946.6	0.69	-0.05
2016-08-28	2	VLL	10	Acropora millepora	A3	NA	NA	NA	243.2	788.4	0.69	NA
2016-08-28	2	VLL	10	Acropora millepora	A9	197.2	648.8	0.7	245.6	851	0.71	-0.02
2016-08-28	2	VLL	14	Acropora millepora	A10	237.6	707	0.66	241	830	0.71	-0.07
2016-08-28	2	VLL	14	Acropora millepora	A2	199.29	692.14	0.71	219.5	830.83	0.74	-0.03
2016-08-29	1	HL	1	Acropora millepora	A1	233	851.4	0.72	260	919	0.71	0.02
2016-08-29	1	HL	1	Acropora millepora	A2	246	733.4	0.66	243.4	731.2	0.67	-0.01
2016-08-29	1	HL	5	Acropora millepora	A6	180.5	615.67	0.7	183.6	599	0.67	0.03
2016-08-29	1	HL	5	Acropora millepora	A9	NA	NA	NA	246.6	799.4	0.68	NA
2016-08-29	1	HL	13	Acropora millepora	A3	246.2	678.4	0.62	137.6	361.6	0.59	0.05
2016-08-29	1	HL	13	Acropora millepora	A7	245	714.8	0.66	187.8	570.6	0.67	-0.03
2016-08-29	1	HL	17	Acropora millepora	A10	221.8	718.6	0.69	183	543.6	0.66	0.06
2016-08-29	1	HL	17	Acropora millepora	A4	190	573.2	0.66	189.6	526.6	0.62	0.06
2016-08-29	1	LL	2	Acropora millepora	A1	243.17	871.33	0.72	237	801.4	0.67	0.07
2016-08-29	1	LL	2	Acropora millepora	A3	251.83	832	0.69	333.4	1034	0.68	0.02
2016-08-29	1	LL	6	Acropora millepora	A2	231.8	770.6	0.7	229	818.8	0.71	-0.02
2016-08-29	1	LL	6	Acropora millepora	A4	258.17	795	0.67	232.6	903.6	0.74	-0.1
2016-08-29	1	LL	12	Acropora millepora	A6	244.71	817.43	0.69	283	1009.2	0.71	-0.02
2016-08-29	1	LL	12	Acropora millepora	A7	183.29	693.14	0.74	239.4	940.2	0.74	-0.01
2016-08-29	1	LL	16	Acropora millepora	A7	264.8	840.4	0.68	230	1005.8	0.77	-0.14
2016-08-29	1	LL	16	Acropora millepora	A9	250	785.6	0.68	246.6	922.2	0.73	-0.07
2016-08-29	1	VLH	3	Acropora millepora	A1	251.2	877.2	0.71	242.67	960.5	0.75	-0.05
2016-08-29	1	VLH	3	Acropora millepora	A3	245.4	765	0.68	208.8	693.4	0.67	0
2016-08-29	1	VLH	7	Acropora millepora	A3	244.4	714.2	0.66	256.4	819.2	0.69	-0.04
2016-08-29	1	VLH	7	Acropora millepora	A4	250.67	727.83	0.64	286	789.6	0.64	0.01
2016-08-29	1	VLH	11	Acropora millepora	A6	238.2	740.4	0.67	196.4	809	0.75	-0.12
2016-08-29	1	VLH	11	Acropora millepora	A7	228.2	742.8	0.69	212	720.6	0.7	-0.01
2016-08-29	1	VLH	15	Acropora millepora	A10	216.4	728.8	0.7	255	835.8	0.69	0.01
2016-08-29	1	VLH	15	Acropora millepora	A9	205.6	692.8	0.71	212.8	786.6	0.73	-0.02
2016-08-29	1	VLL	4	Acropora millepora	A7	280.67	775.17	0.63	264.2	809.4	0.63	0.01
2016-08-29	1	VLL	4	Acropora millepora	A9	191.2	720.8	0.74	223.2	819.8	0.72	0.01
2016-08-29	1	VLL	8	Acropora millepora	A10	NA	NA	NA	250.67	851.83	0.71	NA
2016-08-29	1	VLL	8	Acropora millepora	A3	249.8	740.8	0.66	244.2	750.2	0.67	-0.01
2016-08-29	1	VLL	10	Acropora millepora	A1	243	794.33	0.7	225.4	871	0.74	-0.06
2016-08-29	1	VLL	10	Acropora millepora	A6	220	773.17	0.72	234	927.17	0.75	-0.04
2016-08-29	1	VLL	14	Acropora millepora	A4	245.8	778	0.68	282.8	963	0.7	-0.04
2016-08-29	1	VLL	14	Acropora millepora	A7	248	732.5	0.66	227	741.4	0.69	-0.05
2016-08-30	2	HL	1	Acropora millepora	A3	241	662.2	0.63	182.4	571.6	0.64	-0.01
2016-08-30	2	HL	1	Acropora millepora	A4	228.8	701.6	0.68	247.4	673.4	0.61	0.09
2016-08-30	2	HL	5	Acropora millepora	A10	184.33	638.83	0.7	236.4	875.4	0.73	-0.04
2016-08-30	2	HL	5	Acropora millepora	A9	215	588.17	0.63	214.4	628.4	0.66	-0.04
2016-08-30	2	HL	13	Acropora millepora	A2	234.5	771.5	0.7	222	798.8	0.72	-0.04
2016-08-30	2	HL	13	Acropora millepora	A6	181.5	674.67	0.71	155.4	514.4	0.7	0.02
2016-08-30	2	HL	17	Acropora millepora	A1	215	704.8	0.69	260.2	748	0.65	0.07
2016-08-30	2	HL	17	Acropora millepora	A9	203.57	699.86	0.71	206.8	574	0.64	0.1
2016-08-30	2	LL	2	Acropora millepora	A10	218.6	722.8	0.7	243.4	961.6	0.75	-0.07
2016-08-30	2	LL	2	Acropora millepora	A7	248.2	786	0.68	267	902.6	0.7	-0.03
2016-08-30	2	LL	6	Acropora millepora	A6	245	799.67	0.69	253.67	993.83	0.75	-0.07
2016-08-30	2	LL	6	Acropora millepora	A9	242.8	843	0.71	267.4	944.4	0.71	0
2016-08-30	2	LL	12	Acropora millepora	A1	243.5	828.67	0.7	209.8	945	0.78	-0.11
2016-08-30	2	LL	12	Acropora millepora	A4	333.83	989	0.66	289.6	881.2	0.67	-0.01
2016-08-30	2	LL	16	Acropora millepora	A2	183.2	728	0.75	241.4	919.4	0.74	0.01
2016-08-30	2	LL	16	Acropora millepora	A3	259.2	836.4	0.69	293.2	1061.8	0.72	-0.05
2016-08-30	2	VLH	3	Acropora millepora	A10	288.2	851.6	0.66	291.4	1000.4	0.71	-0.08
2016-08-30	2	VLH	3	Acropora millepora	A9	268.17	830.67	0.68	240.2	731.4	0.66	0.03
2016-08-30	2	VLH	7	Acropora millepora	A6	250.6	749	0.67	274.4	817.4	0.66	0.01
2016-08-30	2	VLH	7	Acropora millepora	A7	237.33	662.83	0.63	198.8	580.2	0.65	-0.02
2016-08-30	2	VLH	11	Acropora millepora	A1	275	890	0.69	252.4	1006.2	0.75	-0.09
2016-08-30	2	VLH	11	Acropora millepora	A4	250.2	739.4	0.66	239.2	812.6	0.7	-0.07
2016-08-30	2	VLH	15	Acropora millepora	A3	257	839.4	0.69	248.8	824.2	0.7	0
2016-08-30	2	VLH	15	Acropora millepora	A4	252	745.2	0.66	225.4	683.6	0.67	-0.02
2016-08-30	2	VLL	4	Acropora millepora	A1	214.8	745.8	0.71	190.8	740.2	0.68	0.04
2016-08-30	2	VLL	4	Acropora millepora	A4	253.6	788.2	0.68	249.2	977.2	0.74	-0.1
2016-08-30	2	VLL	8	Acropora millepora	A6	233.6	733	0.68	255.4	888.8	0.71	-0.04
2016-08-30	2	VLL	8	Acropora millepora	A7	250.8	679.8	0.63	240.6	886.6	0.73	-0.15
2016-08-30	2	VLL	10	Acropora millepora	A3	252	749.8	0.67	244.2	862.6	0.71	-0.07
2016-08-30	2	VLL	10	Acropora millepora	A9	252.8	811.6	0.69	241	862.8	0.72	-0.05
2016-08-30	2	VLL	14	Acropora millepora	A10	219	730.2	0.7	234.17	904.33	0.74	-0.07
2016-08-30	2	VLL	14	Acropora millepora	A2	198.4	766	0.74	225.2	907.2	0.75	-0.01
2016-09-01	1	HL	1	Acropora millepora	A1	224.4	762.2	0.7	254.8	848.4	0.69	0.02
2016-09-01	1	HL	1	Acropora millepora	A2	215.4	746	0.71	231.8	711.8	0.67	0.05
2016-09-01	1	HL	5	Acropora millepora	A6	230	641.4	0.64	222.8	708.4	0.66	-0.03
2016-09-01	1	HL	5	Acropora millepora	A9	212.6	636.8	0.66	225.2	690.4	0.66	-0.01
2016-09-01	1	HL	13	Acropora millepora	A3	NA	NA	NA	199.17	555	0.61	NA
2016-09-01	1	HL	13	Acropora millepora	A7	223.4	611.6	0.63	183.2	511	0.64	0
2016-09-01	1	HL	17	Acropora millepora	A10	217.6	674.8	0.68	211.25	601.25	0.65	0.04
2016-09-01	1	HL	17	Acropora millepora	A4	224	668	0.67	204.6	623.8	0.66	0
2016-09-01	1	LL	2	Acropora millepora	A1	243.2	867.4	0.72	201.83	821.33	0.74	-0.03
2016-09-01	1	LL	2	Acropora millepora	A3	382	1010	0.62	309.2	984.2	0.69	-0.1
2016-09-01	1	LL	6	Acropora millepora	A2	288.8	823.4	0.65	236.6	984.2	0.76	-0.16
2016-09-01	1	LL	6	Acropora millepora	A4	287.6	918.2	0.69	282.8	1005.4	0.72	-0.04
2016-09-01	1	LL	12	Acropora millepora	A6	267.4	960.2	0.72	276.4	1027.2	0.73	-0.01
2016-09-01	1	LL	12	Acropora millepora	A7	226.29	823.57	0.72	281.4	1020.4	0.72	0
2016-09-01	1	LL	16	Acropora millepora	A7	278.8	913.8	0.69	243.4	1043.6	0.77	-0.11
2016-09-01	1	LL	16	Acropora millepora	A9	241	867.6	0.72	234.4	796.2	0.67	0.07
2016-09-01	1	VLH	3	Acropora millepora	A1	253	821.67	0.69	237	880.2	0.72	-0.05
2016-09-01	1	VLH	3	Acropora millepora	A3	283.6	781	0.64	291.2	895.6	0.68	-0.06
2016-09-01	1	VLH	7	Acropora millepora	A3	216	602.4	0.64	215.4	731	0.7	-0.1
2016-09-01	1	VLH	7	Acropora millepora	A4	282.8	829.6	0.66	219.6	775.4	0.71	-0.08
2016-09-01	1	VLH	11	Acropora millepora	A6	267.8	898.6	0.7	213	907.4	0.76	-0.08
2016-09-01	1	VLH	11	Acropora millepora	A7	227.2	681.6	0.67	224.57	788.71	0.67	0
2016-09-01	1	VLH	15	Acropora millepora	A10	256.4	767.2	0.66	257.6	870.2	0.7	-0.06
2016-09-01	1	VLH	15	Acropora millepora	A9	211.2	693.6	0.68	250.2	822.2	0.7	-0.02
2016-09-01	1	VLL	4	Acropora millepora	A7	289	787.2	0.63	323.6	846.2	0.61	0.04
2016-09-01	1	VLL	4	Acropora millepora	A9	224.8	756.8	0.7	277.4	938.8	0.7	0
2016-09-01	1	VLL	8	Acropora millepora	A10	223.4	707.6	0.68	263.6	844.8	0.69	-0.01
2016-09-01	1	VLL	8	Acropora millepora	A3	273.6	755	0.64	285	824.8	0.65	-0.01
2016-09-01	1	VLL	10	Acropora millepora	A1	267.8	843	0.68	271.8	835	0.67	0.02
2016-09-01	1	VLL	10	Acropora millepora	A6	234.43	807.29	0.71	246.4	909	0.73	-0.02
2016-09-01	1	VLL	14	Acropora millepora	A4	272.4	816.6	0.67	258.6	861.2	0.69	-0.04
2016-09-01	1	VLL	14	Acropora millepora	A7	233.8	685.2	0.66	260.4	847.8	0.69	-0.06
2016-09-02	2	HL	1	Acropora millepora	A3	NA	NA	NA	212.8	637	0.66	NA
2016-09-02	2	HL	1	Acropora millepora	A4	262.4	745.2	0.65	222	645	0.66	-0.02
2016-09-02	2	HL	5	Acropora millepora	A10	265.2	854	0.69	240.6	822.8	0.71	-0.03
2016-09-02	2	HL	5	Acropora millepora	A9	191.6	595.6	0.68	195.2	607.2	0.67	0.01
2016-09-02	2	HL	13	Acropora millepora	A2	240	803.8	0.7	219.4	797	0.73	-0.04
2016-09-02	2	HL	13	Acropora millepora	A6	188	650.86	0.71	181.5	646.5	0.71	0
2016-09-02	2	HL	17	Acropora millepora	A1	234	721.8	0.68	217.8	719.6	0.69	-0.03
2016-09-02	2	HL	17	Acropora millepora	A9	152.5	532.67	0.71	169.4	467.8	0.63	0.1
2016-09-02	2	LL	2	Acropora millepora	A10	216.83	819.5	0.73	NA	NA	NA	NA
2016-09-02	2	LL	2	Acropora millepora	A7	242.2	850.4	0.71	227	880.2	0.74	-0.03
2016-09-02	2	LL	6	Acropora millepora	A6	247.29	872.29	0.71	243.5	977.5	0.75	-0.05
2016-09-02	2	LL	6	Acropora millepora	A9	250	900.29	0.72	309.2	991	0.69	0.05
2016-09-02	2	LL	12	Acropora millepora	A1	239.2	905.2	0.74	241	1036	0.77	-0.04
2016-09-02	2	LL	12	Acropora millepora	A4	280.71	874.43	0.67	287.6	1012.2	0.72	-0.06
2016-09-02	2	LL	16	Acropora millepora	A2	232.2	764.2	0.69	224.2	977	0.77	-0.11
2016-09-02	2	LL	16	Acropora millepora	A3	276.2	971.2	0.71	268.2	1039	0.74	-0.03
2016-09-02	2	VLH	3	Acropora millepora	A10	262.17	805.67	0.68	215.2	902.6	0.76	-0.13
2016-09-02	2	VLH	3	Acropora millepora	A9	259	840.83	0.69	291	877.8	0.67	0.03
2016-09-02	2	VLH	7	Acropora millepora	A6	259	857	0.7	239.4	970.2	0.75	-0.08
2016-09-02	2	VLH	7	Acropora millepora	A7	240.5	694.33	0.65	251.8	791.2	0.68	-0.05
2016-09-02	2	VLH	11	Acropora millepora	A1	263.8	860.6	0.69	289.6	851.4	0.65	0.06
2016-09-02	2	VLH	11	Acropora millepora	A4	213.33	761.17	0.72	230.8	895	0.74	-0.03
2016-09-02	2	VLH	15	Acropora millepora	A3	200.83	674.17	0.7	232.6	796	0.71	-0.02
2016-09-02	2	VLH	15	Acropora millepora	A4	240.33	675.83	0.64	273.6	947.2	0.71	-0.11
2016-09-02	2	VLL	4	Acropora millepora	A1	177.57	667.43	0.75	260	968	0.73	0.02
2016-09-02	2	VLL	4	Acropora millepora	A4	287.2	791	0.64	229.8	790.2	0.7	-0.11
2016-09-02	2	VLL	8	Acropora millepora	A6	215.2	759.2	0.72	248	907.2	0.72	-0.01
2016-09-02	2	VLL	8	Acropora millepora	A7	292.2	823.6	0.65	207.2	654.4	0.66	-0.02
2016-09-02	2	VLL	10	Acropora millepora	A3	246.67	817.17	0.7	NA	NA	NA	NA
2016-09-02	2	VLL	10	Acropora millepora	A9	263	739.29	0.62	216.8	800.4	0.73	-0.17
2016-09-02	2	VLL	14	Acropora millepora	A10	248.2	778.8	0.68	223	801.8	0.72	-0.06
2016-09-02	2	VLL	14	Acropora millepora	A2	259.8	830.2	0.69	270.4	960.2	0.71	-0.03
2016-09-03	1	HL	1	Acropora millepora	A1	207.6	730	0.71	237.2	836.2	0.71	0
2016-09-03	1	HL	1	Acropora millepora	A2	252	777	0.68	196.8	662.8	0.7	-0.04
2016-09-03	1	HL	5	Acropora millepora	A6	189.67	662.5	0.7	208.8	608.2	0.63	0.1
2016-09-03	1	HL	5	Acropora millepora	A9	214.2	688.8	0.69	238.33	712.5	0.65	0.05
2016-09-03	1	HL	13	Acropora millepora	A3	187.2	546.8	0.65	150.2	500.8	0.7	-0.07
2016-09-03	1	HL	13	Acropora millepora	A7	181.5	598.5	0.7	NA	NA	NA	NA
2016-09-03	1	HL	17	Acropora millepora	A10	252.8	700	0.64	166	481	0.63	0.02
2016-09-03	1	HL	17	Acropora millepora	A4	222.4	700.8	0.68	218.4	701.8	0.68	0
2016-09-03	1	LL	2	Acropora millepora	A1	246.4	871.8	0.71	225.2	989.6	0.77	-0.09
2016-09-03	1	LL	2	Acropora millepora	A3	269	856	0.67	286.4	939.2	0.69	-0.03
2016-09-03	1	LL	6	Acropora millepora	A2	298.6	861	0.65	225	1008	0.78	-0.19
2016-09-03	1	LL	6	Acropora millepora	A4	278.86	992.29	0.72	265.6	938.4	0.72	0
2016-09-03	1	LL	12	Acropora millepora	A6	242.2	888.6	0.73	229	1000.8	0.77	-0.07
2016-09-03	1	LL	12	Acropora millepora	A7	234.57	775.29	0.67	265.6	948.6	0.72	-0.07
2016-09-03	1	LL	16	Acropora millepora	A7	285.2	939.4	0.69	280.2	1042.4	0.73	-0.06
2016-09-03	1	LL	16	Acropora millepora	A9	227.5	812	0.72	215.8	1011.4	0.79	-0.1
2016-09-03	1	VLH	3	Acropora millepora	A1	197.4	758.6	0.72	255.2	942.6	0.73	-0.01
2016-09-03	1	VLH	3	Acropora millepora	A3	260.6	748.8	0.65	302.4	937.6	0.68	-0.04
2016-09-03	1	VLH	7	Acropora millepora	A3	257.4	711.2	0.64	230.4	783	0.7	-0.09
2016-09-03	1	VLH	7	Acropora millepora	A4	201.2	662	0.69	256.8	891.4	0.71	-0.04
2016-09-03	1	VLH	11	Acropora millepora	A6	257.6	864.8	0.7	233.33	861	0.72	-0.03
2016-09-03	1	VLH	11	Acropora millepora	A7	198.71	612.86	0.67	258.2	872.8	0.7	-0.05
2016-09-03	1	VLH	15	Acropora millepora	A10	232.67	722.83	0.68	265	817.6	0.67	0.01
2016-09-03	1	VLH	15	Acropora millepora	A9	216.2	684	0.68	217.67	831.83	0.74	-0.09
2016-09-03	1	VLL	4	Acropora millepora	A7	NA	NA	NA	252.4	761.2	0.66	NA
2016-09-03	1	VLL	4	Acropora millepora	A9	249.2	814.8	0.7	173.2	699.4	0.75	-0.07
2016-09-03	1	VLL	8	Acropora millepora	A10	246	807.8	0.7	223.33	863.33	0.74	-0.07
2016-09-03	1	VLL	8	Acropora millepora	A3	263.83	770.17	0.66	NA	NA	NA	NA
2016-09-03	1	VLL	10	Acropora millepora	A1	322.2	971.6	0.67	302.8	917	0.66	0.01
2016-09-03	1	VLL	10	Acropora millepora	A6	211	668.86	0.67	243.6	876.6	0.72	-0.07
2016-09-03	1	VLL	14	Acropora millepora	A4	252.83	759.83	0.66	263.6	742.8	0.64	0.03
2016-09-03	1	VLL	14	Acropora millepora	A7	224	662.17	0.66	247.6	809.8	0.69	-0.05
2016-09-04	2	HL	1	Acropora millepora	A3	192	555.67	0.64	181	455.6	0.6	0.07
2016-09-04	2	HL	1	Acropora millepora	A4	250.8	712.2	0.65	228.4	654	0.64	0.01
2016-09-04	2	HL	5	Acropora millepora	A10	201.14	627.71	0.68	204.2	604.4	0.59	0.12
2016-09-04	2	HL	5	Acropora millepora	A9	194	531.17	0.63	209.4	600	0.65	-0.03
2016-09-04	2	HL	13	Acropora millepora	A2	233.6	756.2	0.69	246.4	732.6	0.66	0.04
2016-09-04	2	HL	13	Acropora millepora	A6	206.6	581.8	0.64	207.67	628.33	0.63	0.02
2016-09-04	2	HL	17	Acropora millepora	A1	221.2	729.6	0.7	199	649.8	0.69	0.01
2016-09-04	2	HL	17	Acropora millepora	A9	173	532.5	0.68	189	505.2	0.59	0.12
2016-09-04	2	LL	2	Acropora millepora	A10	228.2	803.4	0.71	238.8	919	0.74	-0.04
2016-09-04	2	LL	2	Acropora millepora	A7	213.17	768.67	0.72	236.17	895.67	0.74	-0.02
2016-09-04	2	LL	6	Acropora millepora	A6	223.71	784.71	0.72	230	910.4	0.75	-0.04
2016-09-04	2	LL	6	Acropora millepora	A9	291.6	936.4	0.69	276.8	1057.4	0.74	-0.07
2016-09-04	2	LL	12	Acropora millepora	A1	219	787.2	0.73	229.6	967.8	0.76	-0.05
2016-09-04	2	LL	12	Acropora millepora	A4	292.6	961.8	0.7	330	1001.4	0.67	0.04
2016-09-04	2	LL	16	Acropora millepora	A2	234.4	782.8	0.7	232.6	939	0.75	-0.07
2016-09-04	2	LL	16	Acropora millepora	A3	227.43	749	0.71	304	1084.2	0.72	-0.02
2016-09-04	2	VLH	3	Acropora millepora	A10	252	755.6	0.67	226	843.6	0.73	-0.1
2016-09-04	2	VLH	3	Acropora millepora	A9	223.8	731.8	0.69	282.4	936.8	0.7	-0.01
2016-09-04	2	VLH	7	Acropora millepora	A6	242.2	738.8	0.67	253.8	936.8	0.73	-0.09
2016-09-04	2	VLH	7	Acropora millepora	A7	217.57	646.43	0.66	221.6	769.2	0.71	-0.08
2016-09-04	2	VLH	11	Acropora millepora	A1	201.17	727	0.72	233	837.83	0.72	0
2016-09-04	2	VLH	11	Acropora millepora	A4	224.4	751.6	0.7	250.83	854.5	0.7	0
2016-09-04	2	VLH	15	Acropora millepora	A3	252	781	0.68	229	758.6	0.69	-0.02
2016-09-04	2	VLH	15	Acropora millepora	A4	256.8	770.2	0.66	243.4	862.8	0.72	-0.08
2016-09-04	2	VLL	4	Acropora millepora	A1	209.2	747.4	0.72	251	676.8	0.63	0.13
2016-09-04	2	VLL	4	Acropora millepora	A4	227.2	813.4	0.72	218.33	803.17	0.72	0
2016-09-04	2	VLL	8	Acropora millepora	A6	245.83	740.17	0.67	244.6	801.8	0.7	-0.04
2016-09-04	2	VLL	8	Acropora millepora	A7	289.8	781.6	0.62	255.4	718.8	0.64	-0.03
2016-09-04	2	VLL	10	Acropora millepora	A3	310.8	860.8	0.64	225	677.6	0.66	-0.04
2016-09-04	2	VLL	10	Acropora millepora	A9	215	805	0.74	225.2	735.4	0.69	0.06
2016-09-04	2	VLL	14	Acropora millepora	A10	214	703	0.69	197.2	791.6	0.75	-0.09
2016-09-04	2	VLL	14	Acropora millepora	A2	334.8	899.8	0.63	245	865.6	0.71	-0.13
2016-08-17	1	HL	1	Pachyseris speciosa	P1	385.4	883.8	0.56	216	350	0.38	0.33
2016-08-17	1	HL	17	Pachyseris speciosa	P2	403	904.4	0.55	228.8	309.4	0.26	0.53
2016-08-17	1	HL	17	Pachyseris speciosa	P3	382	921.6	0.59	190	306.8	0.37	0.36
2016-08-17	1	HL	1	Pachyseris speciosa	P4	313.6	768.2	0.59	240.6	525.4	0.54	0.09
2016-08-17	1	HL	5	Pachyseris speciosa	P5	494.2	916.4	0.46	283.8	407.8	0.3	0.35
2016-08-17	1	HL	5	Pachyseris speciosa	P6	596.4	990.2	0.4	286.2	346.4	0.17	0.56
2016-08-17	1	HL	13	Pachyseris speciosa	P7	320.6	801.4	0.6	132.4	183.2	0.28	0.54
2016-08-17	1	HL	13	Pachyseris speciosa	P8	587.2	987.8	0.4	NA	NA	NA	NA
2016-08-17	1	LL	6	Pachyseris speciosa	P1	385.6	1035.2	0.63	333	859	0.61	0.03
2016-08-17	1	LL	2	Pachyseris speciosa	P2	407	1010.4	0.6	365	869.6	0.58	0.03
2016-08-17	1	LL	2	Pachyseris speciosa	P3	343.83	997.5	0.66	323.2	931.2	0.65	0.01
2016-08-17	1	LL	6	Pachyseris speciosa	P4	377.8	939.2	0.6	340.8	878.6	0.61	-0.02
2016-08-17	1	LL	12	Pachyseris speciosa	P5	390.8	1079	0.64	NA	NA	NA	NA
2016-08-17	1	LL	16	Pachyseris speciosa	P6	431.6	1102.2	0.61	376.8	978.8	0.62	-0.01
2016-08-17	1	LL	12	Pachyseris speciosa	P7	361.8	955	0.62	331.4	814.8	0.59	0.04
2016-08-17	1	LL	16	Pachyseris speciosa	P8	409.2	1167.8	0.65	406.6	1072	0.62	0.04
2016-08-17	1	VLH	15	Pachyseris speciosa	P1	427.4	844.6	0.49	178.4	237.4	0.25	0.49
2016-08-17	1	VLH	11	Pachyseris speciosa	P3	410.8	936.4	0.56	215.75	325.75	0.34	0.4
2016-08-17	1	VLH	15	Pachyseris speciosa	P3	337	896	0.62	202	372	0.44	0.3
2016-08-17	1	VLH	11	Pachyseris speciosa	P4	311.25	721.5	0.57	151.8	250	0.39	0.31
2016-08-17	1	VLH	7	Pachyseris speciosa	P5	424.2	900.8	0.53	246	351.4	0.3	0.43
2016-08-17	1	VLH	7	Pachyseris speciosa	P6	540	1232.2	0.56	243.2	321.4	0.24	0.57
2016-08-17	1	VLH	3	Pachyseris speciosa	P7	340.2	864.6	0.61	151.4	230	0.34	0.44
2016-08-17	1	VLH	3	Pachyseris speciosa	P8	511.6	1224	0.58	262.29	364.14	0.27	0.53
2016-08-17	1	VLL	14	Pachyseris speciosa	P1	339.2	847.2	0.6	339.4	812.4	0.58	0.03
2016-08-17	1	VLL	10	Pachyseris speciosa	P2	443.6	1134.8	0.61	368.2	945.4	0.61	0
2016-08-17	1	VLL	8	Pachyseris speciosa	P3	363.2	1024.6	0.65	332.8	918.6	0.64	0.02
2016-08-17	1	VLL	4	Pachyseris speciosa	P4	294.2	761.8	0.61	319.6	843.6	0.62	-0.01
2016-08-17	1	VLL	8	Pachyseris speciosa	P5	423.8	1141.4	0.63	395	1081.6	0.64	-0.01
2016-08-17	1	VLL	4	Pachyseris speciosa	P6	420.2	1108.4	0.62	368.6	903.4	0.59	0.05
2016-08-17	1	VLL	14	Pachyseris speciosa	P7	362.6	905.6	0.6	296.4	616.6	0.52	0.14
2016-08-17	1	VLL	10	Pachyseris speciosa	P8	389.4	1056.6	0.63	334.2	942	0.64	-0.02
2016-08-18	2	HL	17	Pachyseris speciosa	P1	395.2	818.4	0.52	188	260.2	0.28	0.46
2016-08-18	2	HL	5	Pachyseris speciosa	P2	527	830.2	0.36	238.4	302.6	0.21	0.42
2016-08-18	2	HL	5	Pachyseris speciosa	P3	382.6	915.4	0.58	168.8	261.6	0.35	0.39
2016-08-18	2	HL	17	Pachyseris speciosa	P4	389.6	928.2	0.58	193.6	323.4	0.4	0.32
2016-08-18	2	HL	13	Pachyseris speciosa	P5	526.6	962	0.45	310	439.2	0.29	0.35
2016-08-18	2	HL	13	Pachyseris speciosa	P6	508.4	1078.2	0.53	237.4	307.6	0.23	0.57
2016-08-18	2	HL	1	Pachyseris speciosa	P7	480.6	1095.8	0.56	211	332.8	0.36	0.36
2016-08-18	2	HL	1	Pachyseris speciosa	P8	448.6	1087.4	0.59	256.2	407.4	0.37	0.37
2016-08-18	2	LL	16	Pachyseris speciosa	P1	370.6	941.2	0.61	330	782.4	0.58	0.05
2016-08-18	2	LL	12	Pachyseris speciosa	P2	418	1056.6	0.61	346.2	890	0.61	-0.01
2016-08-18	2	LL	16	Pachyseris speciosa	P3	345.2	1007.8	0.66	332.6	923.8	0.64	0.03
2016-08-18	2	LL	12	Pachyseris speciosa	P4	297.8	790.4	0.62	285.4	741.6	0.61	0.01
2016-08-18	2	LL	6	Pachyseris speciosa	P5	414.4	1140.6	0.64	370.8	919.4	0.6	0.06
2016-08-18	2	LL	2	Pachyseris speciosa	P6	487.4	1184	0.59	402	916.6	0.56	0.05
2016-08-18	2	LL	2	Pachyseris speciosa	P7	328.8	919.4	0.64	287.2	734.6	0.61	0.05
2016-08-18	2	LL	6	Pachyseris speciosa	P8	397.2	1058.4	0.62	356.25	1057.25	0.66	-0.06
2016-08-18	2	VLH	7	Pachyseris speciosa	P1	431.4	856.2	0.5	178.4	252.4	0.29	0.41
2016-08-18	2	VLH	7	Pachyseris speciosa	P2	475.6	786.4	0.4	248.8	316.8	0.21	0.47
2016-08-18	2	VLH	3	Pachyseris speciosa	P3	375.2	985.8	0.62	208	356.8	0.38	0.38
2016-08-18	2	VLH	3	Pachyseris speciosa	P4	384.6	889.8	0.57	180	320.8	0.44	0.23
2016-08-18	2	VLH	11	Pachyseris speciosa	P5	445.6	831.2	0.47	287.6	404.6	0.28	0.39
2016-08-18	2	VLH	11	Pachyseris speciosa	P6	459.2	973.6	0.53	289.6	560	0.43	0.18
2016-08-18	2	VLH	15	Pachyseris speciosa	P7	332.8	740.6	0.55	136.4	185.6	0.27	0.52
2016-08-18	2	VLH	15	Pachyseris speciosa	P8	482.8	1032.8	0.53	288.4	516.8	0.41	0.22
2016-08-18	2	VLL	8	Pachyseris speciosa	P1	351.8	890	0.61	342.2	826.6	0.59	0.03
2016-08-18	2	VLL	4	Pachyseris speciosa	P2	492.6	1129.2	0.56	347.4	738.4	0.53	0.06
2016-08-18	2	VLL	14	Pachyseris speciosa	P3	363.4	1046.6	0.65	354.2	998.4	0.65	0.01
2016-08-18	2	VLL	10	Pachyseris speciosa	P4	282.8	756.2	0.62	291.2	816.4	0.64	-0.03
2016-08-18	2	VLL	10	Pachyseris speciosa	P5	465.8	1245.2	0.63	437	1143.6	0.62	0.02
2016-08-18	2	VLL	14	Pachyseris speciosa	P6	409.2	1013.8	0.6	378.4	932.6	0.59	0.01
2016-08-18	2	VLL	8	Pachyseris speciosa	P7	325.2	875	0.63	291.8	674.6	0.57	0.1
2016-08-18	2	VLL	4	Pachyseris speciosa	P8	442.8	1146.6	0.61	358.8	960.2	0.63	-0.02
2016-08-19	1	HL	1	Pachyseris speciosa	P1	406.6	862.2	0.53	166	220.4	0.25	0.53
2016-08-19	1	HL	17	Pachyseris speciosa	P2	400.2	695.8	0.42	213.6	292	0.27	0.37
2016-08-19	1	HL	17	Pachyseris speciosa	P3	374	870.8	0.57	186.4	280.8	0.33	0.41
2016-08-19	1	HL	1	Pachyseris speciosa	P4	320.8	736.2	0.56	182	322.6	0.43	0.23
2016-08-19	1	HL	5	Pachyseris speciosa	P5	526	863.6	0.39	311.4	376.6	0.17	0.58
2016-08-19	1	HL	5	Pachyseris speciosa	P6	586.4	978	0.4	260.8	310.4	0.16	0.6
2016-08-19	1	HL	13	Pachyseris speciosa	P7	373.4	812.4	0.54	129.8	176	0.26	0.51
2016-08-19	1	HL	13	Pachyseris speciosa	P8	530.8	841.8	0.37	268	332.8	0.19	0.47
2016-08-19	1	LL	6	Pachyseris speciosa	P1	394.2	1044	0.62	342.2	858.2	0.6	0.03
2016-08-19	1	LL	2	Pachyseris speciosa	P2	410	1072.4	0.62	357	827.6	0.57	0.08
2016-08-19	1	LL	2	Pachyseris speciosa	P3	293.8	915.6	0.68	327	931	0.65	0.04
2016-08-19	1	LL	6	Pachyseris speciosa	P4	356.6	907.8	0.61	358.8	916.2	0.61	0
2016-08-19	1	LL	12	Pachyseris speciosa	P5	373.4	1115.8	0.66	383.2	1044.2	0.63	0.04
2016-08-19	1	LL	16	Pachyseris speciosa	P6	397.4	1029.8	0.61	388.2	1001.8	0.61	0
2016-08-19	1	LL	12	Pachyseris speciosa	P7	332.8	903.8	0.63	304	760.6	0.6	0.05
2016-08-19	1	LL	16	Pachyseris speciosa	P8	439.4	1193.6	0.63	373.6	979	0.62	0.02
2016-08-19	1	VLH	15	Pachyseris speciosa	P1	444.4	836.6	0.47	175.8	233.4	0.25	0.47
2016-08-19	1	VLH	11	Pachyseris speciosa	P3	427.4	944.8	0.55	209.6	299.6	0.3	0.46
2016-08-19	1	VLH	15	Pachyseris speciosa	P3	368	960.8	0.62	198.6	327.4	0.38	0.38
2016-08-19	1	VLH	11	Pachyseris speciosa	P4	304.4	691.6	0.56	150.8	265.8	0.43	0.24
2016-08-19	1	VLH	7	Pachyseris speciosa	P5	410.8	651.4	0.37	248.6	303.4	0.18	0.51
2016-08-19	1	VLH	7	Pachyseris speciosa	P6	591.6	1161.8	0.49	264.2	350.4	0.24	0.51
2016-08-19	1	VLH	3	Pachyseris speciosa	P7	379.4	879.4	0.57	155.8	218.8	0.29	0.49
2016-08-19	1	VLH	3	Pachyseris speciosa	P8	557.8	1187.4	0.53	246.8	351.8	0.3	0.44
2016-08-19	1	VLL	14	Pachyseris speciosa	P1	330.6	849.8	0.61	318.6	769.8	0.59	0.04
2016-08-19	1	VLL	10	Pachyseris speciosa	P2	453	1117.4	0.59	349.4	883	0.6	-0.02
2016-08-19	1	VLL	8	Pachyseris speciosa	P3	328.4	957.2	0.66	337.2	931.4	0.64	0.03
2016-08-19	1	VLL	4	Pachyseris speciosa	P4	305	828.8	0.63	296.8	779	0.62	0.02
2016-08-19	1	VLL	8	Pachyseris speciosa	P5	397.2	1140.6	0.65	394.2	1010.8	0.61	0.07
2016-08-19	1	VLL	4	Pachyseris speciosa	P6	417.8	1155.8	0.64	394.4	1009.2	0.61	0.05
2016-08-19	1	VLL	14	Pachyseris speciosa	P7	342.6	881.8	0.61	291.4	613.6	0.52	0.14
2016-08-19	1	VLL	10	Pachyseris speciosa	P8	357	990	0.64	370	1038.8	0.64	-0.01
2016-08-20	2	HL	17	Pachyseris speciosa	P1	436.6	839.8	0.48	157.6	221	0.29	0.41
2016-08-20	2	HL	5	Pachyseris speciosa	P2	396.4	557	0.29	196.2	231.6	0.15	0.49
2016-08-20	2	HL	5	Pachyseris speciosa	P3	409.6	869.8	0.53	177.2	248.2	0.29	0.46
2016-08-20	2	HL	17	Pachyseris speciosa	P4	382	823.6	0.54	170.6	282.6	0.38	0.29
2016-08-20	2	HL	13	Pachyseris speciosa	P5	423.2	697.2	0.39	280	374.8	0.25	0.37
2016-08-20	2	HL	13	Pachyseris speciosa	P6	538.8	903.2	0.4	219	285.2	0.23	0.43
2016-08-20	2	HL	1	Pachyseris speciosa	P7	544	1084.4	0.5	213	280.6	0.24	0.52
2016-08-20	2	HL	1	Pachyseris speciosa	P8	527.8	1020.8	0.48	252.6	397	0.35	0.27
2016-08-20	2	LL	16	Pachyseris speciosa	P1	372.2	908.2	0.59	314	709.6	0.56	0.06
2016-08-20	2	LL	12	Pachyseris speciosa	P2	419.2	1058.8	0.6	322.6	893.2	0.64	-0.06
2016-08-20	2	LL	16	Pachyseris speciosa	P3	337.4	991.4	0.66	307.2	905.8	0.66	0
2016-08-20	2	LL	12	Pachyseris speciosa	P4	291.2	771.2	0.62	275	750.8	0.63	-0.02
2016-08-20	2	LL	6	Pachyseris speciosa	P5	449.8	1098	0.59	363.2	915.6	0.6	-0.02
2016-08-20	2	LL	2	Pachyseris speciosa	P6	459.8	1134.8	0.59	385.8	911	0.58	0.03
2016-08-20	2	LL	2	Pachyseris speciosa	P7	335.2	907.4	0.63	300	753	0.6	0.05
2016-08-20	2	LL	6	Pachyseris speciosa	P8	400.6	1053	0.62	333.8	1023.2	0.67	-0.09
2016-08-20	2	VLH	7	Pachyseris speciosa	P1	461	829.8	0.44	174	234.8	0.26	0.42
2016-08-20	2	VLH	7	Pachyseris speciosa	P2	403.8	572.6	0.29	200.8	242.6	0.17	0.42
2016-08-20	2	VLH	3	Pachyseris speciosa	P3	411.2	983.6	0.58	214.4	380.2	0.4	0.31
2016-08-20	2	VLH	3	Pachyseris speciosa	P4	389.8	877.2	0.56	200	351.8	0.43	0.22
2016-08-20	2	VLH	11	Pachyseris speciosa	P5	478.2	750.2	0.36	274.6	349.4	0.21	0.41
2016-08-20	2	VLH	11	Pachyseris speciosa	P6	488.2	967.2	0.49	229	464.8	0.46	0.07
2016-08-20	2	VLH	15	Pachyseris speciosa	P7	395	787.8	0.5	126.8	167.4	0.24	0.51
2016-08-20	2	VLH	15	Pachyseris speciosa	P8	525.4	1060	0.5	233	345.4	0.32	0.35
2016-08-20	2	VLL	8	Pachyseris speciosa	P1	361.8	859	0.58	341.2	830.8	0.59	-0.02
2016-08-20	2	VLL	4	Pachyseris speciosa	P2	461.8	1110.2	0.59	310	675.6	0.54	0.09
2016-08-20	2	VLL	14	Pachyseris speciosa	P3	348.2	1028.2	0.66	359.4	959	0.63	0.05
2016-08-20	2	VLL	10	Pachyseris speciosa	P4	281.8	760.6	0.63	282.8	825.2	0.66	-0.05
2016-08-20	2	VLL	10	Pachyseris speciosa	P5	425.2	1158	0.63	412.8	1140.4	0.63	0
2016-08-20	2	VLL	14	Pachyseris speciosa	P6	423.8	1049.8	0.6	343.8	873.2	0.6	-0.01
2016-08-20	2	VLL	8	Pachyseris speciosa	P7	342.67	843	0.59	272.4	649.4	0.58	0.02
2016-08-20	2	VLL	4	Pachyseris speciosa	P8	404.4	1106	0.63	348.4	906.2	0.61	0.03
2016-08-22	1	HL	1	Pachyseris speciosa	P1	441.4	839.4	0.47	143.83	199.67	0.28	0.41
2016-08-22	1	HL	17	Pachyseris speciosa	P2	408	714.8	0.42	155.2	200.6	0.22	0.48
2016-08-22	1	HL	17	Pachyseris speciosa	P3	415.6	964.8	0.57	171	270.6	0.35	0.38
2016-08-22	1	HL	1	Pachyseris speciosa	P4	388.4	823.2	0.53	165.2	275.6	0.4	0.24
2016-08-22	1	HL	5	Pachyseris speciosa	P5	299.6	451.6	0.32	157.8	191	0.17	0.47
2016-08-22	1	HL	5	Pachyseris speciosa	P6	367.2	559	0.34	190.2	245.6	0.23	0.32
2016-08-22	1	HL	13	Pachyseris speciosa	P7	385.2	813.4	0.53	126	168.8	0.25	0.52
2016-08-22	1	HL	13	Pachyseris speciosa	P8	319.4	531	0.39	155.6	192.4	0.18	0.53
2016-08-22	1	LL	6	Pachyseris speciosa	P1	384	1000	0.62	337.4	861.6	0.61	0.01
2016-08-22	1	LL	2	Pachyseris speciosa	P2	410.8	1021.6	0.6	329.4	800.6	0.59	0.02
2016-08-22	1	LL	2	Pachyseris speciosa	P3	298	886.6	0.66	294.8	861.2	0.66	0.01
2016-08-22	1	LL	6	Pachyseris speciosa	P4	346.2	855.8	0.59	347.8	891	0.61	-0.03
2016-08-22	1	LL	12	Pachyseris speciosa	P5	414.2	1117.4	0.63	337.8	944.8	0.64	-0.02
2016-08-22	1	LL	16	Pachyseris speciosa	P6	397.4	1012	0.61	340.6	921	0.63	-0.04
2016-08-22	1	LL	12	Pachyseris speciosa	P7	342.2	940.4	0.64	325.8	806.2	0.6	0.06
2016-08-22	1	LL	16	Pachyseris speciosa	P8	380.2	1058.8	0.64	371.6	1019.4	0.64	0.01
2016-08-22	1	VLH	15	Pachyseris speciosa	P1	386.2	750.2	0.48	312.8	637.6	0.5	-0.04
2016-08-22	1	VLH	11	Pachyseris speciosa	P3	430.6	1074.6	0.6	412	933	0.56	0.07
2016-08-22	1	VLH	15	Pachyseris speciosa	P3	358.8	947.4	0.62	381.4	926.2	0.59	0.05
2016-08-22	1	VLH	11	Pachyseris speciosa	P4	298.2	688.6	0.57	324.2	725.4	0.55	0.03
2016-08-22	1	VLH	7	Pachyseris speciosa	P5	245.4	424.2	0.41	226.6	376.2	0.39	0.06
2016-08-22	1	VLH	7	Pachyseris speciosa	P6	548.6	1032.8	0.47	397.6	757.2	0.48	-0.01
2016-08-22	1	VLH	3	Pachyseris speciosa	P7	436	968.4	0.55	323.6	694.6	0.53	0.03
2016-08-22	1	VLH	3	Pachyseris speciosa	P8	523.6	1160	0.55	414.2	912	0.54	0.01
2016-08-22	1	VLL	14	Pachyseris speciosa	P1	328.8	760.4	0.57	154	222.2	0.31	0.46
2016-08-22	1	VLL	10	Pachyseris speciosa	P2	426.8	979	0.56	232	324.4	0.28	0.5
2016-08-22	1	VLL	8	Pachyseris speciosa	P3	338.8	964	0.65	203	369.5	0.45	0.3
2016-08-22	1	VLL	4	Pachyseris speciosa	P4	313.2	793	0.6	192	370.4	0.48	0.21
2016-08-22	1	VLL	8	Pachyseris speciosa	P5	414.4	1079.2	0.62	229	422.83	0.35	0.44
2016-08-22	1	VLL	4	Pachyseris speciosa	P6	434.8	1044.2	0.58	242.4	409.6	0.4	0.31
2016-08-22	1	VLL	14	Pachyseris speciosa	P7	406	872.6	0.54	162	216.4	0.25	0.53
2016-08-22	1	VLL	10	Pachyseris speciosa	P8	363.8	918.6	0.6	193	341.8	0.43	0.28
2016-08-23	2	HL	17	Pachyseris speciosa	P1	437.4	874	0.5	148.4	212.4	0.3	0.4
2016-08-23	2	HL	5	Pachyseris speciosa	P2	205.33	298	0.29	NA	NA	NA	NA
2016-08-23	2	HL	5	Pachyseris speciosa	P3	437.6	978.2	0.55	169.8	254	0.33	0.41
2016-08-23	2	HL	17	Pachyseris speciosa	P4	403.4	962.6	0.58	164.6	265.6	0.38	0.35
2016-08-23	2	HL	13	Pachyseris speciosa	P5	330.33	537.67	0.37	171.33	209	0.18	0.53
2016-08-23	2	HL	13	Pachyseris speciosa	P6	430	753.4	0.43	166.67	222.67	0.23	0.47
2016-08-23	2	HL	1	Pachyseris speciosa	P7	589.4	1182.2	0.5	178.8	239	0.25	0.5
2016-08-23	2	HL	1	Pachyseris speciosa	P8	516.4	927.8	0.44	235	368.8	0.36	0.2
2016-08-23	2	LL	16	Pachyseris speciosa	P1	352.2	847.6	0.58	311	744.8	0.58	0
2016-08-23	2	LL	12	Pachyseris speciosa	P2	406.2	1073.8	0.62	321.2	844	0.62	0.01
2016-08-23	2	LL	16	Pachyseris speciosa	P3	326.8	997.4	0.67	332.8	933.8	0.64	0.04
2016-08-23	2	LL	12	Pachyseris speciosa	P4	291.5	773	0.62	299	832.4	0.64	-0.03
2016-08-23	2	LL	6	Pachyseris speciosa	P5	431.33	1147.33	0.62	359.5	929.5	0.61	0.02
2016-08-23	2	LL	2	Pachyseris speciosa	P6	411.17	1028	0.6	357.6	854.8	0.58	0.03
2016-08-23	2	LL	2	Pachyseris speciosa	P7	326.2	917	0.64	295.5	775.33	0.62	0.04
2016-08-23	2	LL	6	Pachyseris speciosa	P8	383.4	1085.6	0.65	332.2	972	0.66	-0.01
2016-08-23	2	VLH	7	Pachyseris speciosa	P1	408.8	906.6	0.55	381.2	860.4	0.56	-0.01
2016-08-23	2	VLH	7	Pachyseris speciosa	P2	223.8	438.8	0.49	146.2	274	0.47	0.04
2016-08-23	2	VLH	3	Pachyseris speciosa	P3	396.4	1028.2	0.62	390.2	1027.4	0.62	-0.01
2016-08-23	2	VLH	3	Pachyseris speciosa	P4	372.2	922.8	0.6	354.8	912.2	0.61	-0.03
2016-08-23	2	VLH	11	Pachyseris speciosa	P5	350.4	718.8	0.51	306.4	602.8	0.48	0.06
2016-08-23	2	VLH	11	Pachyseris speciosa	P6	416.8	977.8	0.57	365.6	838.8	0.56	0.01
2016-08-23	2	VLH	15	Pachyseris speciosa	P7	386.8	852	0.55	304.6	665.2	0.54	0.01
2016-08-23	2	VLH	15	Pachyseris speciosa	P8	509.4	1187.6	0.57	355.6	917.8	0.61	-0.06
2016-08-23	2	VLL	8	Pachyseris speciosa	P1	388.8	809.6	0.52	166.6	255.4	0.35	0.33
2016-08-23	2	VLL	4	Pachyseris speciosa	P2	541.6	809	0.33	252.4	315.8	0.19	0.43
2016-08-23	2	VLL	14	Pachyseris speciosa	P3	438	963.4	0.54	198	288.4	0.31	0.43
2016-08-23	2	VLL	10	Pachyseris speciosa	P4	333.6	804.2	0.58	183.2	351.2	0.47	0.19
2016-08-23	2	VLL	10	Pachyseris speciosa	P5	454.2	977.6	0.53	274.8	435.4	0.36	0.33
2016-08-23	2	VLL	14	Pachyseris speciosa	P6	508.4	941.2	0.45	232.4	310.8	0.25	0.44
2016-08-23	2	VLL	8	Pachyseris speciosa	P7	355.2	819.4	0.57	151.2	208.6	0.27	0.52
2016-08-23	2	VLL	4	Pachyseris speciosa	P8	451.4	964.4	0.53	210.2	314.2	0.32	0.39
2016-08-24	1	HL	1	Pachyseris speciosa	P1	449.8	832.6	0.46	134.83	190	0.29	0.37
2016-08-24	1	HL	17	Pachyseris speciosa	P2	409.17	707.83	0.41	182	226	0.19	0.52
2016-08-24	1	HL	17	Pachyseris speciosa	P3	422.8	1003	0.58	179.67	264.83	0.31	0.46
2016-08-24	1	HL	1	Pachyseris speciosa	P4	355.4	792.8	0.55	173.6	308.2	0.43	0.22
2016-08-24	1	HL	5	Pachyseris speciosa	P5	175.67	255	0.27	NA	NA	NA	NA
2016-08-24	1	HL	5	Pachyseris speciosa	P6	365.4	616.4	0.39	140.67	173.83	0.18	0.55
2016-08-24	1	HL	13	Pachyseris speciosa	P7	400.5	824.83	0.51	132.8	178.6	0.25	0.5
2016-08-24	1	HL	13	Pachyseris speciosa	P8	283.8	520.6	0.45	118.86	156.71	0.23	0.49
2016-08-24	1	LL	6	Pachyseris speciosa	P1	396.8	1041.4	0.62	341.8	901.2	0.62	0
2016-08-24	1	LL	2	Pachyseris speciosa	P2	475.25	1065.5	0.55	360.2	804.6	0.55	0
2016-08-24	1	LL	2	Pachyseris speciosa	P3	309.6	927	0.67	306.6	906.8	0.66	0.01
2016-08-24	1	LL	6	Pachyseris speciosa	P4	374.4	962.4	0.61	367	957	0.62	-0.01
2016-08-24	1	LL	12	Pachyseris speciosa	P5	395.83	1078	0.63	394.4	1065.6	0.63	0
2016-08-24	1	LL	16	Pachyseris speciosa	P6	402	1011.6	0.6	352.2	943.8	0.63	-0.04
2016-08-24	1	LL	12	Pachyseris speciosa	P7	324.83	894.17	0.64	308.8	771.2	0.6	0.06
2016-08-24	1	LL	16	Pachyseris speciosa	P8	386	1061	0.64	362.8	994	0.64	0
2016-08-24	1	VLH	15	Pachyseris speciosa	P1	358	789.2	0.55	302.4	656	0.54	0.02
2016-08-24	1	VLH	11	Pachyseris speciosa	P3	418.8	1124	0.63	381.2	941.8	0.59	0.05
2016-08-24	1	VLH	15	Pachyseris speciosa	P3	373.4	1000	0.63	387.6	984.8	0.61	0.03
2016-08-24	1	VLH	11	Pachyseris speciosa	P4	299.4	757.2	0.6	267.8	685.8	0.61	-0.01
2016-08-24	1	VLH	7	Pachyseris speciosa	P5	248.17	527.67	0.52	200.6	390.6	0.48	0.06
2016-08-24	1	VLH	7	Pachyseris speciosa	P6	423	977.6	0.57	366.6	775.4	0.52	0.08
2016-08-24	1	VLH	3	Pachyseris speciosa	P7	406.4	967	0.58	327.8	729.4	0.55	0.05
2016-08-24	1	VLH	3	Pachyseris speciosa	P8	477.4	1171.2	0.59	399.8	979.6	0.59	0
2016-08-24	1	VLL	14	Pachyseris speciosa	P1	400	781.5	0.49	147.2	205.4	0.28	0.42
2016-08-24	1	VLL	10	Pachyseris speciosa	P2	450.8	669.2	0.33	232	284.4	0.18	0.44
2016-08-24	1	VLL	8	Pachyseris speciosa	P3	397	937	0.58	197.8	357.2	0.4	0.31
2016-08-24	1	VLL	4	Pachyseris speciosa	P4	351.4	831.4	0.58	192.4	378.6	0.47	0.18
2016-08-24	1	VLL	8	Pachyseris speciosa	P5	533.4	1068.2	0.5	250.25	333.38	0.25	0.5
2016-08-24	1	VLL	4	Pachyseris speciosa	P6	507.4	956	0.47	267.6	432.4	0.37	0.21
2016-08-24	1	VLL	14	Pachyseris speciosa	P7	368.67	533.33	0.3	NA	NA	NA	NA
2016-08-24	1	VLL	10	Pachyseris speciosa	P8	423.4	958	0.55	225.33	390.33	0.42	0.24
2016-08-25	2	HL	17	Pachyseris speciosa	P1	401.4	804.6	0.5	136	196.17	0.31	0.39
2016-08-25	2	HL	5	Pachyseris speciosa	P2	182	268	0.31	71.8	87.8	0.17	0.46
2016-08-25	2	HL	5	Pachyseris speciosa	P3	448.8	1007	0.56	177.33	264.33	0.32	0.41
2016-08-25	2	HL	17	Pachyseris speciosa	P4	377.8	849.4	0.55	173	282.4	0.38	0.32
2016-08-25	2	HL	13	Pachyseris speciosa	P5	236.83	327.67	0.26	120.6	143.2	0.15	0.4
2016-08-25	2	HL	13	Pachyseris speciosa	P6	356	603.6	0.41	149.8	183.2	0.17	0.57
2016-08-25	2	HL	1	Pachyseris speciosa	P7	568	1127.83	0.49	192.4	249.6	0.23	0.54
2016-08-25	2	HL	1	Pachyseris speciosa	P8	447.83	764.67	0.41	217.5	353.33	0.36	0.13
2016-08-25	2	LL	16	Pachyseris speciosa	P1	362.6	870.4	0.58	313.8	744.2	0.58	0.01
2016-08-25	2	LL	12	Pachyseris speciosa	P2	391.6	1027.4	0.62	326.4	860.2	0.62	0
2016-08-25	2	LL	16	Pachyseris speciosa	P3	334.4	974.4	0.66	331	956.4	0.65	0
2016-08-25	2	LL	12	Pachyseris speciosa	P4	323.8	839.6	0.61	330	900.4	0.63	-0.03
2016-08-25	2	LL	6	Pachyseris speciosa	P5	437	1161.2	0.62	391	977.2	0.6	0.04
2016-08-25	2	LL	2	Pachyseris speciosa	P6	434.8	1116.8	0.61	362.8	903.6	0.6	0.02
2016-08-25	2	LL	2	Pachyseris speciosa	P7	353.6	940.2	0.62	291.4	797.4	0.63	-0.02
2016-08-25	2	LL	6	Pachyseris speciosa	P8	384.8	1056.2	0.63	365.4	1074.4	0.66	-0.04
2016-08-25	2	VLH	7	Pachyseris speciosa	P1	399.4	921.2	0.57	346.2	788.6	0.56	0.01
2016-08-25	2	VLH	7	Pachyseris speciosa	P2	221.83	466.33	0.52	178.8	364.6	0.49	0.06
2016-08-25	2	VLH	3	Pachyseris speciosa	P3	384.4	1062.8	0.64	392.2	1034.8	0.62	0.03
2016-08-25	2	VLH	3	Pachyseris speciosa	P4	351	889.6	0.6	344.4	887.4	0.61	-0.01
2016-08-25	2	VLH	11	Pachyseris speciosa	P5	336.8	756.4	0.55	303	649.2	0.53	0.04
2016-08-25	2	VLH	11	Pachyseris speciosa	P6	368	933.83	0.61	366	935.4	0.6	0.01
2016-08-25	2	VLH	15	Pachyseris speciosa	P7	323.4	768	0.58	315.4	650.2	0.51	0.11
2016-08-25	2	VLH	15	Pachyseris speciosa	P8	457.2	1162.6	0.61	381.4	990	0.61	-0.01
2016-08-25	2	VLL	8	Pachyseris speciosa	P1	416.6	856.4	0.51	175.2	251.4	0.3	0.41
2016-08-25	2	VLL	4	Pachyseris speciosa	P2	NA	NA	NA	NA	NA	NA	NA
2016-08-25	2	VLL	14	Pachyseris speciosa	P3	449	978.17	0.54	197	271.8	0.28	0.49
2016-08-25	2	VLL	10	Pachyseris speciosa	P4	308.4	729	0.58	169.6	306.4	0.45	0.23
2016-08-25	2	VLL	10	Pachyseris speciosa	P5	530.33	1018.17	0.48	264	378.6	0.29	0.38
2016-08-25	2	VLL	14	Pachyseris speciosa	P6	552.33	911.5	0.39	216	306	0.25	0.36
2016-08-25	2	VLL	8	Pachyseris speciosa	P7	423.2	887	0.52	137.8	190.6	0.28	0.47
2016-08-25	2	VLL	4	Pachyseris speciosa	P8	490.17	880	0.44	199.67	272.5	0.27	0.4
2016-08-27	1	HL	1	Pachyseris speciosa	P1	408.2	778.4	0.48	125.8	188.6	0.33	0.31
2016-08-27	1	HL	17	Pachyseris speciosa	P2	438.67	753.33	0.41	150.8	190.2	0.19	0.53
2016-08-27	1	HL	17	Pachyseris speciosa	P3	443	939.2	0.53	159.8	244.6	0.33	0.37
2016-08-27	1	HL	1	Pachyseris speciosa	P4	366.8	810.2	0.55	160	301.4	0.47	0.14
2016-08-27	1	HL	5	Pachyseris speciosa	P5	155.6	265.8	0.38	52.6	68	0.26	0.32
2016-08-27	1	HL	5	Pachyseris speciosa	P6	249.2	406.4	0.36	121.4	172.4	0.3	0.17
2016-08-27	1	HL	13	Pachyseris speciosa	P7	379.8	803.2	0.53	106.33	156.5	0.32	0.39
2016-08-27	1	HL	13	Pachyseris speciosa	P8	260.8	499.6	0.47	87	127.17	0.3	0.35
2016-08-27	1	LL	6	Pachyseris speciosa	P1	366.4	996.2	0.63	353.8	891	0.6	0.05
2016-08-27	1	LL	2	Pachyseris speciosa	P2	427.6	1012.2	0.58	324.6	796	0.59	-0.02
2016-08-27	1	LL	2	Pachyseris speciosa	P3	305.2	892	0.66	291	910.2	0.68	-0.03
2016-08-27	1	LL	6	Pachyseris speciosa	P4	349	904	0.61	350.4	927.4	0.62	-0.01
2016-08-27	1	LL	12	Pachyseris speciosa	P5	384	1067.17	0.64	421	1054	0.6	0.06
2016-08-27	1	LL	16	Pachyseris speciosa	P6	383	969.6	0.6	332.6	924	0.64	-0.06
2016-08-27	1	LL	12	Pachyseris speciosa	P7	317	849.4	0.63	310.8	785.4	0.61	0.03
2016-08-27	1	LL	16	Pachyseris speciosa	P8	417.4	1100.8	0.62	342	985.8	0.65	-0.05
2016-08-27	1	VLH	15	Pachyseris speciosa	P1	302.6	668.8	0.55	116.17	169.83	0.32	0.42
2016-08-27	1	VLH	11	Pachyseris speciosa	P3	370.8	1017.2	0.64	152.8	264.6	0.42	0.33
2016-08-27	1	VLH	15	Pachyseris speciosa	P3	337.8	908.6	0.63	167.8	301.8	0.44	0.29
2016-08-27	1	VLH	11	Pachyseris speciosa	P4	294.8	720.8	0.59	148.6	284	0.46	0.22
2016-08-27	1	VLH	7	Pachyseris speciosa	P5	179.2	383	0.53	106.8	152	0.29	0.45
2016-08-27	1	VLH	7	Pachyseris speciosa	P6	409.8	924.2	0.56	178	234.6	0.24	0.57
2016-08-27	1	VLH	3	Pachyseris speciosa	P7	368.2	846.6	0.56	144	217.4	0.34	0.4
2016-08-27	1	VLH	3	Pachyseris speciosa	P8	447.4	1097	0.59	206.6	352	0.41	0.32
2016-08-27	1	VLL	14	Pachyseris speciosa	P1	363.6	753.8	0.52	328.2	725.8	0.55	-0.06
2016-08-27	1	VLL	10	Pachyseris speciosa	P2	NA	NA	NA	164.6	229.2	0.27	NA
2016-08-27	1	VLL	8	Pachyseris speciosa	P3	398.6	1002.2	0.6	375.4	960	0.61	-0.01
2016-08-27	1	VLL	4	Pachyseris speciosa	P4	336.6	853.4	0.61	346.6	865.8	0.6	0.01
2016-08-27	1	VLL	8	Pachyseris speciosa	P5	542.4	1121.8	0.51	464.4	985.2	0.53	-0.03
2016-08-27	1	VLL	4	Pachyseris speciosa	P6	435.8	840.2	0.48	318.8	681.6	0.52	-0.09
2016-08-27	1	VLL	14	Pachyseris speciosa	P7	208.25	350	0.4	98.6	153.4	0.34	0.13
2016-08-27	1	VLL	10	Pachyseris speciosa	P8	404.6	941.6	0.57	310.4	833.6	0.63	-0.1
2016-08-28	2	HL	17	Pachyseris speciosa	P1	416.6	781.8	0.47	123.17	175.17	0.3	0.37
2016-08-28	2	HL	5	Pachyseris speciosa	P2	139.4	216.8	0.31	42.4	55	0.24	0.22
2016-08-28	2	HL	5	Pachyseris speciosa	P3	450	939.2	0.52	154.8	224.4	0.31	0.41
2016-08-28	2	HL	17	Pachyseris speciosa	P4	414.2	860.2	0.52	148	250.8	0.41	0.21
2016-08-28	2	HL	13	Pachyseris speciosa	P5	178.8	279.6	0.34	91	121.4	0.19	0.42
2016-08-28	2	HL	13	Pachyseris speciosa	P6	346	615.2	0.43	129.6	173.4	0.25	0.42
2016-08-28	2	HL	1	Pachyseris speciosa	P7	578.4	1102.4	0.47	171.2	216.6	0.21	0.56
2016-08-28	2	HL	1	Pachyseris speciosa	P8	449.67	782.83	0.42	173.2	327.6	0.44	-0.06
2016-08-28	2	LL	16	Pachyseris speciosa	P1	348.4	804.8	0.57	307	732.4	0.58	-0.02
2016-08-28	2	LL	12	Pachyseris speciosa	P2	426.4	1060.6	0.6	319.8	877.8	0.64	-0.06
2016-08-28	2	LL	16	Pachyseris speciosa	P3	314.2	953	0.67	312.4	894.8	0.65	0.03
2016-08-28	2	LL	12	Pachyseris speciosa	P4	298	772	0.61	316.2	853	0.63	-0.02
2016-08-28	2	LL	6	Pachyseris speciosa	P5	460.6	1169.4	0.61	372	968.4	0.62	-0.01
2016-08-28	2	LL	2	Pachyseris speciosa	P6	355.8	971.8	0.63	317.2	845.8	0.63	0.01
2016-08-28	2	LL	2	Pachyseris speciosa	P7	331.2	918.6	0.64	305	775.4	0.61	0.05
2016-08-28	2	LL	6	Pachyseris speciosa	P8	380.2	1026.8	0.63	307.8	951.2	0.68	-0.07
2016-08-28	2	VLH	7	Pachyseris speciosa	P1	412.8	851.8	0.52	150.6	219.6	0.31	0.39
2016-08-28	2	VLH	7	Pachyseris speciosa	P2	254.2	422.6	0.39	112	151.2	0.25	0.35
2016-08-28	2	VLH	3	Pachyseris speciosa	P3	400.8	1026.2	0.61	217.6	354.6	0.37	0.4
2016-08-28	2	VLH	3	Pachyseris speciosa	P4	334	826.6	0.59	178	340.6	0.47	0.21
2016-08-28	2	VLH	11	Pachyseris speciosa	P5	342.2	664	0.48	151	235.2	0.35	0.28
2016-08-28	2	VLH	11	Pachyseris speciosa	P6	414.4	930.8	0.55	208	374.4	0.43	0.22
2016-08-28	2	VLH	15	Pachyseris speciosa	P7	353.8	723.8	0.51	117.6	171.4	0.31	0.39
2016-08-28	2	VLH	15	Pachyseris speciosa	P8	431.6	906.4	0.52	236.2	403.6	0.4	0.24
2016-08-28	2	VLL	8	Pachyseris speciosa	P1	416.8	925.6	0.55	358.8	818.2	0.56	-0.02
2016-08-28	2	VLL	4	Pachyseris speciosa	P2	202.4	365.8	0.42	119.6	221.2	0.39	0.05
2016-08-28	2	VLL	14	Pachyseris speciosa	P3	448.4	1082.8	0.59	398.6	864.6	0.54	0.08
2016-08-28	2	VLL	10	Pachyseris speciosa	P4	310.8	760.8	0.59	276.2	709.4	0.61	-0.03
2016-08-28	2	VLL	10	Pachyseris speciosa	P5	488	1109	0.56	409	928.6	0.56	-0.01
2016-08-28	2	VLL	14	Pachyseris speciosa	P6	416.8	845.2	0.51	300.2	583.2	0.48	0.05
2016-08-28	2	VLL	8	Pachyseris speciosa	P7	424.75	961.25	0.56	346.8	707	0.51	0.09
2016-08-28	2	VLL	4	Pachyseris speciosa	P8	451.6	1032.2	0.56	320.4	737	0.56	-0.01
2016-08-29	1	HL	1	Pachyseris speciosa	P1	450.25	829	0.46	113.4	167.6	0.32	0.29
2016-08-29	1	HL	17	Pachyseris speciosa	P2	472.2	759.2	0.37	135	174.4	0.26	0.29
2016-08-29	1	HL	17	Pachyseris speciosa	P3	435.8	984.6	0.56	159.6	228	0.3	0.47
2016-08-29	1	HL	1	Pachyseris speciosa	P4	344.2	762.6	0.55	148.4	266.6	0.44	0.2
2016-08-29	1	HL	5	Pachyseris speciosa	P5	133	242.2	0.44	59.2	85.8	0.3	0.32
2016-08-29	1	HL	5	Pachyseris speciosa	P6	288	519.2	0.43	99.4	128.4	0.25	0.42
2016-08-29	1	HL	13	Pachyseris speciosa	P7	385.4	756.2	0.49	102.6	140	0.27	0.45
2016-08-29	1	HL	13	Pachyseris speciosa	P8	189.4	341.6	0.43	72.4	106.8	0.32	0.26
2016-08-29	1	LL	6	Pachyseris speciosa	P1	399.6	990	0.6	388.6	919.4	0.58	0.03
2016-08-29	1	LL	2	Pachyseris speciosa	P2	393.8	950.4	0.59	295.2	753.6	0.61	-0.04
2016-08-29	1	LL	2	Pachyseris speciosa	P3	320.6	888.8	0.64	303.2	873.8	0.65	-0.02
2016-08-29	1	LL	6	Pachyseris speciosa	P4	359.2	881	0.59	352.6	972.2	0.63	-0.07
2016-08-29	1	LL	12	Pachyseris speciosa	P5	408.4	1139.2	0.64	371.8	1000	0.63	0.02
2016-08-29	1	LL	16	Pachyseris speciosa	P6	384.4	1014	0.62	349.8	925	0.62	-0.01
2016-08-29	1	LL	12	Pachyseris speciosa	P7	319.8	878.6	0.64	332.8	776.8	0.57	0.1
2016-08-29	1	LL	16	Pachyseris speciosa	P8	340.6	943.2	0.64	330.8	912.6	0.64	0
2016-08-29	1	VLH	15	Pachyseris speciosa	P1	393.6	721.4	0.45	113.8	154.8	0.26	0.43
2016-08-29	1	VLH	11	Pachyseris speciosa	P3	427.2	952	0.55	172.6	242.6	0.29	0.48
2016-08-29	1	VLH	15	Pachyseris speciosa	P3	400.8	905.8	0.56	155.6	275.6	0.42	0.24
2016-08-29	1	VLH	11	Pachyseris speciosa	P4	302.4	707	0.57	158	289.2	0.45	0.22
2016-08-29	1	VLH	7	Pachyseris speciosa	P5	270.67	476.5	0.43	95.2	134	0.28	0.36
2016-08-29	1	VLH	7	Pachyseris speciosa	P6	494.6	865.4	0.43	170.6	241.4	0.29	0.31
2016-08-29	1	VLH	3	Pachyseris speciosa	P7	430.4	935.8	0.54	138.8	209.8	0.34	0.37
2016-08-29	1	VLH	3	Pachyseris speciosa	P8	501.6	1073.6	0.53	198.2	324.6	0.38	0.28
2016-08-29	1	VLL	14	Pachyseris speciosa	P1	330.4	696.2	0.52	337.8	697.2	0.51	0.01
2016-08-29	1	VLL	10	Pachyseris speciosa	P2	217	362.4	0.39	121.8	200	0.38	0.03
2016-08-29	1	VLL	8	Pachyseris speciosa	P3	388	1062	0.63	301.8	801	0.62	0.02
2016-08-29	1	VLL	4	Pachyseris speciosa	P4	329.6	847.2	0.61	337.6	812	0.57	0.06
2016-08-29	1	VLL	8	Pachyseris speciosa	P5	489.4	1153	0.58	414	901.4	0.54	0.07
2016-08-29	1	VLL	4	Pachyseris speciosa	P6	381	834.5	0.54	303.8	695.4	0.56	-0.04
2016-08-29	1	VLL	14	Pachyseris speciosa	P7	136.8	262.4	0.46	91.33	156	0.42	0.08
2016-08-29	1	VLL	10	Pachyseris speciosa	P8	389.6	997.6	0.61	327.2	913.4	0.64	-0.04
2016-08-30	2	HL	17	Pachyseris speciosa	P1	435.2	811.4	0.46	123.4	177.6	0.3	0.35
2016-08-30	2	HL	5	Pachyseris speciosa	P2	107.4	170.8	0.36	42.6	56.4	0.23	0.36
2016-08-30	2	HL	5	Pachyseris speciosa	P3	386.8	909.8	0.58	163.4	242.8	0.32	0.44
2016-08-30	2	HL	17	Pachyseris speciosa	P4	412.6	831.4	0.5	142.4	230.4	0.38	0.24
2016-08-30	2	HL	13	Pachyseris speciosa	P5	188.2	332	0.41	68.4	95.6	0.3	0.27
2016-08-30	2	HL	13	Pachyseris speciosa	P6	330.4	574.4	0.42	122.2	150.6	0.19	0.55
2016-08-30	2	HL	1	Pachyseris speciosa	P7	525.2	1022	0.49	171.4	238.4	0.28	0.42
2016-08-30	2	HL	1	Pachyseris speciosa	P8	340.2	640.2	0.46	120.8	209.4	0.42	0.09
2016-08-30	2	LL	16	Pachyseris speciosa	P1	378.6	883.2	0.57	321	699.8	0.54	0.05
2016-08-30	2	LL	12	Pachyseris speciosa	P2	399.8	1040.2	0.62	359.2	871	0.59	0.04
2016-08-30	2	LL	16	Pachyseris speciosa	P3	324.8	932.2	0.65	276.8	866	0.68	-0.04
2016-08-30	2	LL	12	Pachyseris speciosa	P4	317.6	818	0.61	311.6	834.8	0.63	-0.02
2016-08-30	2	LL	6	Pachyseris speciosa	P5	408.6	1130.6	0.64	395.2	928.2	0.57	0.11
2016-08-30	2	LL	2	Pachyseris speciosa	P6	385.4	1008.2	0.62	320.8	915.2	0.65	-0.05
2016-08-30	2	LL	2	Pachyseris speciosa	P7	340.2	948.8	0.64	267.2	659.6	0.59	0.07
2016-08-30	2	LL	6	Pachyseris speciosa	P8	351.4	1053.2	0.66	350.8	941.6	0.62	0.06
2016-08-30	2	VLH	7	Pachyseris speciosa	P1	436.4	874.4	0.5	146.6	212.4	0.31	0.38
2016-08-30	2	VLH	7	Pachyseris speciosa	P2	268.8	431.8	0.36	107.4	145.8	0.26	0.29
2016-08-30	2	VLH	3	Pachyseris speciosa	P3	407.2	1012	0.6	170.4	326.8	0.44	0.26
2016-08-30	2	VLH	3	Pachyseris speciosa	P4	305.4	794	0.61	170.4	324.6	0.47	0.23
2016-08-30	2	VLH	11	Pachyseris speciosa	P5	401.8	744.4	0.45	161.8	237.2	0.31	0.32
2016-08-30	2	VLH	11	Pachyseris speciosa	P6	440.8	805.8	0.45	192	395.2	0.49	-0.08
2016-08-30	2	VLH	15	Pachyseris speciosa	P7	379	747	0.49	112.4	149	0.24	0.51
2016-08-30	2	VLH	15	Pachyseris speciosa	P8	457.4	950.2	0.52	205.2	375.4	0.42	0.2
2016-08-30	2	VLL	8	Pachyseris speciosa	P1	365.4	864.4	0.58	373.6	825	0.55	0.06
2016-08-30	2	VLL	4	Pachyseris speciosa	P2	195.6	380	0.48	110	233	0.48	-0.01
2016-08-30	2	VLL	14	Pachyseris speciosa	P3	419.2	1102.8	0.62	410.6	973.8	0.58	0.07
2016-08-30	2	VLL	10	Pachyseris speciosa	P4	332.4	847	0.61	324.2	798.6	0.59	0.02
2016-08-30	2	VLL	10	Pachyseris speciosa	P5	438	1068.2	0.59	415.6	1011.8	0.59	-0.01
2016-08-30	2	VLL	14	Pachyseris speciosa	P6	414.6	993.8	0.58	293.4	627.2	0.51	0.12
2016-08-30	2	VLL	8	Pachyseris speciosa	P7	396.8	901.8	0.56	312.2	649.6	0.52	0.07
2016-08-30	2	VLL	4	Pachyseris speciosa	P8	391.8	943	0.58	305.6	793.2	0.61	-0.05
2016-09-01	1	HL	1	Pachyseris speciosa	P1	415	760	0.46	119.4	170.4	0.3	0.35
2016-09-01	1	HL	17	Pachyseris speciosa	P2	354.75	676.25	0.48	133.6	179	0.3	0.38
2016-09-01	1	HL	17	Pachyseris speciosa	P3	440.8	979.6	0.55	152.6	250.2	0.37	0.32
2016-09-01	1	HL	1	Pachyseris speciosa	P4	349	730.6	0.52	151.6	269.6	0.43	0.17
2016-09-01	1	HL	5	Pachyseris speciosa	P5	115.6	232.8	0.5	60.8	80.2	0.24	0.51
2016-09-01	1	HL	5	Pachyseris speciosa	P6	212.2	390.2	0.46	90.4	132.6	0.3	0.35
2016-09-01	1	HL	13	Pachyseris speciosa	P7	381.8	720.6	0.47	96.4	129	0.26	0.45
2016-09-01	1	HL	13	Pachyseris speciosa	P8	232.2	422	0.44	61.4	92.8	0.32	0.28
2016-09-01	1	LL	6	Pachyseris speciosa	P1	391.8	984.6	0.6	375.8	939.6	0.6	0
2016-09-01	1	LL	2	Pachyseris speciosa	P2	368.8	942.6	0.61	282.6	727.4	0.61	-0.01
2016-09-01	1	LL	2	Pachyseris speciosa	P3	314.6	897.2	0.65	309.2	798.2	0.61	0.06
2016-09-01	1	LL	6	Pachyseris speciosa	P4	378.4	866.2	0.56	392.4	1005.4	0.6	-0.08
2016-09-01	1	LL	12	Pachyseris speciosa	P5	387.2	1085.2	0.64	377.4	988.8	0.62	0.04
2016-09-01	1	LL	16	Pachyseris speciosa	P6	352.2	916	0.62	400.8	937.2	0.57	0.08
2016-09-01	1	LL	12	Pachyseris speciosa	P7	335.6	849	0.6	307.8	741.4	0.59	0.02
2016-09-01	1	LL	16	Pachyseris speciosa	P8	381.8	992.8	0.62	313.8	944.6	0.67	-0.08
2016-09-01	1	VLH	15	Pachyseris speciosa	P1	352.8	686.8	0.48	303	614.2	0.5	-0.03
2016-09-01	1	VLH	11	Pachyseris speciosa	P3	394.4	946.2	0.58	391.8	836.6	0.53	0.09
2016-09-01	1	VLH	15	Pachyseris speciosa	P3	352.33	851	0.59	403.4	912.4	0.56	0.05
2016-09-01	1	VLH	11	Pachyseris speciosa	P4	306.6	747.6	0.59	317.2	728	0.56	0.04
2016-09-01	1	VLH	7	Pachyseris speciosa	P5	196	395.4	0.5	185.4	377.6	0.51	-0.01
2016-09-01	1	VLH	7	Pachyseris speciosa	P6	529.4	964.2	0.45	326.6	632.8	0.48	-0.06
2016-09-01	1	VLH	3	Pachyseris speciosa	P7	454.8	934.4	0.51	361.4	773.2	0.53	-0.03
2016-09-01	1	VLH	3	Pachyseris speciosa	P8	492	1132.2	0.57	398.8	858.8	0.53	0.06
2016-09-01	1	VLL	14	Pachyseris speciosa	P1	315.6	711.4	0.56	144.8	237.2	0.39	0.3
2016-09-01	1	VLL	10	Pachyseris speciosa	P2	166.6	306.2	0.45	77	96	0.21	0.55
2016-09-01	1	VLL	8	Pachyseris speciosa	P3	337.6	960.4	0.65	183.4	306.6	0.39	0.39
2016-09-01	1	VLL	4	Pachyseris speciosa	P4	299	790.6	0.62	166	311.4	0.47	0.25
2016-09-01	1	VLL	8	Pachyseris speciosa	P5	474.6	1112.6	0.57	200.2	286.2	0.3	0.48
2016-09-01	1	VLL	4	Pachyseris speciosa	P6	342.8	785.8	0.56	161	256	0.36	0.34
2016-09-01	1	VLL	14	Pachyseris speciosa	P7	130	269.71	0.51	51.4	72.6	0.28	0.45
2016-09-01	1	VLL	10	Pachyseris speciosa	P8	344	878.4	0.61	173.8	324.2	0.44	0.27
2016-09-02	2	HL	17	Pachyseris speciosa	P1	407.4	791.4	0.48	120.6	160.6	0.25	0.49
2016-09-02	2	HL	5	Pachyseris speciosa	P2	94.4	159.6	0.42	45.2	59.2	0.36	0.14
2016-09-02	2	HL	5	Pachyseris speciosa	P3	463.4	920.4	0.5	152.4	225.6	0.31	0.37
2016-09-02	2	HL	17	Pachyseris speciosa	P4	371.6	746.4	0.5	148.4	234.4	0.35	0.3
2016-09-02	2	HL	13	Pachyseris speciosa	P5	148.17	269.67	0.45	60.75	89.75	0.35	0.23
2016-09-02	2	HL	13	Pachyseris speciosa	P6	266	484.25	0.45	97.4	144.2	0.31	0.3
2016-09-02	2	HL	1	Pachyseris speciosa	P7	497.4	987.4	0.5	151	231.2	0.34	0.31
2016-09-02	2	HL	1	Pachyseris speciosa	P8	294.2	631.6	0.52	141.6	235.6	0.38	0.27
2016-09-02	2	LL	16	Pachyseris speciosa	P1	354	847.8	0.58	334	740.75	0.55	0.06
2016-09-02	2	LL	12	Pachyseris speciosa	P2	396.8	1017.6	0.61	380.2	892.4	0.58	0.06
2016-09-02	2	LL	16	Pachyseris speciosa	P3	324.4	940.6	0.66	343.6	842.4	0.59	0.1
2016-09-02	2	LL	12	Pachyseris speciosa	P4	303	773.4	0.61	308.4	855.4	0.64	-0.05
2016-09-02	2	LL	6	Pachyseris speciosa	P5	459	1127.8	0.59	361.8	936.4	0.61	-0.03
2016-09-02	2	LL	2	Pachyseris speciosa	P6	381.8	1006.2	0.62	338.2	845	0.6	0.03
2016-09-02	2	LL	2	Pachyseris speciosa	P7	350.6	906.2	0.61	360.25	800.75	0.55	0.1
2016-09-02	2	LL	6	Pachyseris speciosa	P8	373.4	1034	0.64	338	919.2	0.63	0.01
2016-09-02	2	VLH	7	Pachyseris speciosa	P1	466.6	913	0.49	363.4	800	0.55	-0.12
2016-09-02	2	VLH	7	Pachyseris speciosa	P2	204	406.75	0.49	170.8	342.8	0.49	0
2016-09-02	2	VLH	3	Pachyseris speciosa	P3	471.4	1096.2	0.57	384.4	1011	0.62	-0.09
2016-09-02	2	VLH	3	Pachyseris speciosa	P4	305	764	0.6	305	846	0.64	-0.07
2016-09-02	2	VLH	11	Pachyseris speciosa	P5	375.2	823.2	0.55	308.8	641	0.5	0.09
2016-09-02	2	VLH	11	Pachyseris speciosa	P6	391.2	909.2	0.57	337.2	818.6	0.59	-0.04
2016-09-02	2	VLH	15	Pachyseris speciosa	P7	333	743.6	0.55	334.2	563.2	0.4	0.27
2016-09-02	2	VLH	15	Pachyseris speciosa	P8	385.2	935.6	0.59	314.2	944.6	0.66	-0.12
2016-09-02	2	VLL	8	Pachyseris speciosa	P1	400.8	807.8	0.5	126	210.2	0.4	0.21
2016-09-02	2	VLL	4	Pachyseris speciosa	P2	128.4	212	0.36	60.4	76.6	0.26	0.27
2016-09-02	2	VLL	14	Pachyseris speciosa	P3	427.2	1021.2	0.58	168.2	280.6	0.4	0.32
2016-09-02	2	VLL	10	Pachyseris speciosa	P4	319.2	721.4	0.55	168.4	304.8	0.45	0.19
2016-09-02	2	VLL	10	Pachyseris speciosa	P5	465.6	1011.4	0.54	187.2	310.8	0.4	0.25
2016-09-02	2	VLL	14	Pachyseris speciosa	P6	394.4	797	0.5	151.2	230.2	0.33	0.34
2016-09-02	2	VLL	8	Pachyseris speciosa	P7	420.8	803.6	0.48	128.2	178.8	0.28	0.4
2016-09-02	2	VLL	4	Pachyseris speciosa	P8	387	852.6	0.54	151.2	246.6	0.38	0.29
2016-09-03	1	HL	1	Pachyseris speciosa	P1	409.4	745.4	0.45	107.2	149.4	0.27	0.39
2016-09-03	1	HL	17	Pachyseris speciosa	P2	442.4	796.6	0.44	121.2	165.8	0.24	0.45
2016-09-03	1	HL	17	Pachyseris speciosa	P3	434	939.6	0.54	134.2	208	0.35	0.35
2016-09-03	1	HL	1	Pachyseris speciosa	P4	321.4	769.6	0.58	141.8	256.8	0.44	0.24
2016-09-03	1	HL	5	Pachyseris speciosa	P5	124	260.2	0.52	53.4	88.2	0.39	0.24
2016-09-03	1	HL	5	Pachyseris speciosa	P6	240.2	455.2	0.47	75.2	109	0.33	0.3
2016-09-03	1	HL	13	Pachyseris speciosa	P7	315	578.4	0.44	93	132.8	0.3	0.32
2016-09-03	1	HL	13	Pachyseris speciosa	P8	168.6	335.6	0.5	50.8	80.6	0.39	0.22
2016-09-03	1	LL	6	Pachyseris speciosa	P1	401	1019.2	0.61	342.2	900.2	0.62	-0.02
2016-09-03	1	LL	2	Pachyseris speciosa	P2	330.8	806.6	0.59	306.6	775.2	0.6	-0.03
2016-09-03	1	LL	2	Pachyseris speciosa	P3	316.8	919.2	0.65	324.6	802.2	0.59	0.1
2016-09-03	1	LL	6	Pachyseris speciosa	P4	387	956.6	0.59	346.6	989.2	0.65	-0.09
2016-09-03	1	LL	12	Pachyseris speciosa	P5	402.2	1056.4	0.62	363.8	1015.2	0.64	-0.04
2016-09-03	1	LL	16	Pachyseris speciosa	P6	387.6	988.6	0.61	329	908.4	0.64	-0.05
2016-09-03	1	LL	12	Pachyseris speciosa	P7	320.6	858	0.62	323.4	759.8	0.57	0.09
2016-09-03	1	LL	16	Pachyseris speciosa	P8	366.4	1032.8	0.65	332	994.2	0.67	-0.03
2016-09-03	1	VLH	15	Pachyseris speciosa	P1	321.4	710.8	0.55	283.4	602.6	0.53	0.04
2016-09-03	1	VLH	11	Pachyseris speciosa	P3	443.6	1067.4	0.58	428.2	866.2	0.5	0.14
2016-09-03	1	VLH	15	Pachyseris speciosa	P3	347.4	894.4	0.61	379	874	0.56	0.08
2016-09-03	1	VLH	11	Pachyseris speciosa	P4	315	695.2	0.54	258.6	675.4	0.61	-0.13
2016-09-03	1	VLH	7	Pachyseris speciosa	P5	202.4	450.2	0.55	169	386.6	0.56	-0.02
2016-09-03	1	VLH	7	Pachyseris speciosa	P6	479.6	965.2	0.5	327	636.2	0.48	0.04
2016-09-03	1	VLH	3	Pachyseris speciosa	P7	375	912.8	0.59	361	800.8	0.55	0.08
2016-09-03	1	VLH	3	Pachyseris speciosa	P8	476.4	1137.8	0.58	367.8	916.2	0.59	-0.02
2016-09-03	1	VLL	14	Pachyseris speciosa	P1	370	712.2	0.48	125	196.6	0.36	0.26
2016-09-03	1	VLL	10	Pachyseris speciosa	P2	NA	NA	NA	55.2	70	0.25	NA
2016-09-03	1	VLL	8	Pachyseris speciosa	P3	388.6	946.4	0.59	186.6	353	0.43	0.28
2016-09-03	1	VLL	4	Pachyseris speciosa	P4	328.8	790.8	0.58	165.8	297.6	0.44	0.25
2016-09-03	1	VLL	8	Pachyseris speciosa	P5	511	1009.6	0.5	189.8	273.8	0.31	0.38
2016-09-03	1	VLL	4	Pachyseris speciosa	P6	420.4	751	0.44	156	228.4	0.3	0.32
2016-09-03	1	VLL	14	Pachyseris speciosa	P7	156.6	274	0.43	49.83	70.67	0.3	0.32
2016-09-03	1	VLL	10	Pachyseris speciosa	P8	370.2	835.6	0.55	162.8	334	0.5	0.1
2016-09-04	2	HL	17	Pachyseris speciosa	P1	390.6	764.8	0.49	117.8	164.2	0.28	0.43
2016-09-04	2	HL	5	Pachyseris speciosa	P2	86.8	143.8	0.37	36.6	46.2	0.23	0.39
2016-09-04	2	HL	5	Pachyseris speciosa	P3	458.2	944.6	0.52	138.8	209.2	0.33	0.36
2016-09-04	2	HL	17	Pachyseris speciosa	P4	396	805	0.5	147	232.4	0.37	0.27
2016-09-04	2	HL	13	Pachyseris speciosa	P5	161.2	272	0.4	56.2	82.2	0.3	0.26
2016-09-04	2	HL	13	Pachyseris speciosa	P6	238.8	427.6	0.43	89	135.8	0.32	0.26
2016-09-04	2	HL	1	Pachyseris speciosa	P7	491.6	1015.8	0.52	167	240	0.3	0.41
2016-09-04	2	HL	1	Pachyseris speciosa	P8	348.6	779.8	0.55	128.6	257	0.44	0.21
2016-09-04	2	LL	16	Pachyseris speciosa	P1	356.8	815	0.56	311.6	726.8	0.57	-0.01
2016-09-04	2	LL	12	Pachyseris speciosa	P2	398.4	995.4	0.6	311.8	877	0.65	-0.08
2016-09-04	2	LL	16	Pachyseris speciosa	P3	325.4	902	0.64	303.8	849.6	0.64	0
2016-09-04	2	LL	12	Pachyseris speciosa	P4	359	873.2	0.59	303.8	846.2	0.64	-0.09
2016-09-04	2	LL	6	Pachyseris speciosa	P5	468.2	1133.8	0.59	348.2	889.8	0.61	-0.03
2016-09-04	2	LL	2	Pachyseris speciosa	P6	343.4	974.2	0.65	314	847.4	0.63	0.03
2016-09-04	2	LL	2	Pachyseris speciosa	P7	353.4	891.4	0.6	311.2	800.8	0.61	-0.02
2016-09-04	2	LL	6	Pachyseris speciosa	P8	340.4	994	0.66	325	956.2	0.66	-0.01
2016-09-04	2	VLH	7	Pachyseris speciosa	P1	383.4	883.6	0.57	343.2	743	0.53	0.06
2016-09-04	2	VLH	7	Pachyseris speciosa	P2	234.6	438.2	0.45	170.4	354	0.51	-0.13
2016-09-04	2	VLH	3	Pachyseris speciosa	P3	372.6	1060.8	0.65	360	972	0.63	0.03
2016-09-04	2	VLH	3	Pachyseris speciosa	P4	311.4	805.6	0.61	330.8	829.4	0.6	0.02
2016-09-04	2	VLH	11	Pachyseris speciosa	P5	326.8	738.6	0.56	253	588.4	0.56	-0.01
2016-09-04	2	VLH	11	Pachyseris speciosa	P6	368.6	889.8	0.58	316	846.6	0.62	-0.06
2016-09-04	2	VLH	15	Pachyseris speciosa	P7	331.2	750.8	0.56	286	560.8	0.49	0.12
2016-09-04	2	VLH	15	Pachyseris speciosa	P8	397	961.8	0.57	339.6	876.6	0.61	-0.06
2016-09-04	2	VLL	8	Pachyseris speciosa	P1	387.8	783.8	0.51	136.4	199.6	0.31	0.38
2016-09-04	2	VLL	4	Pachyseris speciosa	P2	113.6	185	0.35	43.6	54.8	0.22	0.37
2016-09-04	2	VLL	14	Pachyseris speciosa	P3	444.6	1034.6	0.57	159.6	240.8	0.34	0.4
2016-09-04	2	VLL	10	Pachyseris speciosa	P4	326.6	753.4	0.56	169.8	325.2	0.47	0.18
2016-09-04	2	VLL	10	Pachyseris speciosa	P5	508.6	1014	0.5	209	301	0.31	0.39
2016-09-04	2	VLL	14	Pachyseris speciosa	P6	456.4	748	0.39	165.4	237.2	0.29	0.26
2016-09-04	2	VLL	8	Pachyseris speciosa	P7	418.6	842.4	0.5	115.6	169	0.31	0.38
2016-09-04	2	VLL	4	Pachyseris speciosa	P8	442.2	931	0.52	138.2	217.6	0.36	0.31

## Sheet: PIGMENTS
Species	Treatment	Tank	Genotype	coralID	surface	surfaceArea (cm-2)	Chla (ug)	Caro (ug)	chlaSA (ug cm-2)	caroSA (ug cm-2)	ratio
A. millepora	HL	17	1	1--5	top	34.52	107.94	64.88	3.13	1.88	0.6
A. millepora	HL	1	1	1--6	top	39.96	145.24	97.58	3.63	2.44	0.67
A. millepora	HL	5	10	10--3	top	40.78	150.01	99.52	3.68	2.44	0.66
A. millepora	HL	17	10	10--6	top	32.93	86.61	58.7	2.63	1.78	0.68
A. millepora	HL	1	2	2--3	top	44.79	217.63	150.87	4.86	3.37	0.69
A. millepora	HL	13	2	2--7	top	67.57	364.89	248.43	5.4	3.68	0.68
A. millepora	HL	13	3	3--1	top	37.25	112.18	70.75	3.01	1.9	0.63
A. millepora	HL	1	3	3--5	top	46.15	160.9	104.41	3.49	2.26	0.65
A. millepora	HL	17	4	4--2	top	35.06	63.28	49.36	1.81	1.41	0.78
A. millepora	HL	1	4	4--7	top	30.82	78.5	55.24	2.55	1.79	0.7
A. millepora	HL	5	6	6--4	top	38.9	153.98	109.56	3.96	2.82	0.71
A. millepora	HL	13	6	6--9	top	42.95	189.05	128.99	4.4	3	0.68
A. millepora	HL	5	7	7--1	top	34.22	95.35	65.46	2.79	1.91	0.69
A. millepora	HL	13	7	7--2	top	45.48	124	81.64	2.73	1.8	0.66
A. millepora	HL	17	9	9--4	top	50.21	118.83	77.29	2.37	1.54	0.65
A. millepora	HL	5	9	9--6	top	39.36	104.52	59.77	2.66	1.52	0.57
A. millepora	LL	12	1	1--4	top	35.89	431.34	238.28	12.02	6.64	0.55
A. millepora	LL	2	1	1--9	top	40.1	475.37	269.88	11.85	6.73	0.57
A. millepora	LL	12	10	10--1	top	26.57	257.52	138	9.69	5.19	0.54
A. millepora	LL	12	10	10--1	top	26.57	226.03	133.27	8.51	5.02	0.59
A. millepora	LL	2	10	10--10	top	30.9	284.78	168.98	9.22	5.47	0.59
A. millepora	LL	16	2	2--1	top	33.42	242.08	146.26	7.24	4.38	0.6
A. millepora	LL	6	2	2--2	top	35.98	293.66	179.84	8.16	5	0.61
A. millepora	LL	16	3	3--2	top	31.42	222.12	121.57	7.07	3.87	0.55
A. millepora	LL	2	3	3--7	top	40.96	322.43	192.17	7.87	4.69	0.6
A. millepora	LL	6	4	4--6	top	39.63	274.24	168.33	6.92	4.25	0.61
A. millepora	LL	12	4	4--9	top	38.22	223.29	122.11	5.84	3.2	0.55
A. millepora	LL	12	6	6--2	top	44.39	383.27	225.12	8.63	5.07	0.59
A. millepora	LL	6	6	6--7	top	39.98	359.77	219	9	5.48	0.61
A. millepora	LL	2	7	7--11	top	38.56	326.81	200.2	8.48	5.19	0.61
A. millepora	LL	16	7	7--8	top	47.93	422.74	254.93	8.82	5.32	0.6
A. millepora	LL	16	9	9--7	top	37.69	316.44	186.6	8.4	4.95	0.59
A. millepora	LL	6	9	9--8	top	33.87	236.78	139.92	6.99	4.13	0.59
A. millepora	VL1	10	1	1--1	top	38.81	228.84	140.25	5.9	3.61	0.61
A. millepora	VL1	4	1	1--2	top	32.34	170.85	106.54	5.28	3.29	0.62
A. millepora	VL1	8	10	10--5	top	48.94	215.55	135.89	4.4	2.78	0.63
A. millepora	VL1	14	10	10--9	top	41.27	186.78	134.93	4.53	3.27	0.72
A. millepora	VL1	14	2	2--9	top	44.87	373.65	252.43	8.33	5.63	0.68
A. millepora	VL1	10	2	3--4	top	35.16	139.96	91.83	3.98	2.61	0.66
A. millepora	VL1	8	3	3--6	top	41.7	115.42	81.59	2.77	1.96	0.71
A. millepora	VL1	4	4	4--10	top	50.17	224.91	158.98	4.48	3.17	0.71
A. millepora	VL1	14	4	4--5	top	40.27	166.42	129.36	4.13	3.21	0.78
A. millepora	VL1	10	6	6--11	top	47.68	266.87	171.7	5.6	3.6	0.64
A. millepora	VL1	8	6	6--3	top	34.19	173.96	115.89	5.09	3.39	0.67
A. millepora	VL1	8	7	7--4	top	33.1	132.96	88.8	4.02	2.68	0.67
A. millepora	VL1	14	7	7--6	top	37.84	215.42	149.92	5.69	3.96	0.7
A. millepora	VL1	4	7	7--7	top	44.62	175.08	128.52	3.92	2.88	0.73
A. millepora	VL1	10	9	9--2	top	37.08	125.37	90.47	3.38	2.44	0.72
A. millepora	VL1	4	9	9--5	top	47.95	143.33	98.94	2.99	2.06	0.69
A. millepora	VL2	11	1	1--3	top	34.61	255.7	141.64	7.39	4.09	0.55
A. millepora	VL2	3	1	1--8	top	43.88	296.75	172.05	6.76	3.92	0.58
A. millepora	VL2	15	10	10--4	top	32.78	151.18	92.05	4.61	2.81	0.61
A. millepora	VL2	3	10	10--8	top	33.65	193.67	111.75	5.75	3.32	0.58
A. millepora	VL2	15	3	3--10	top	37.33	175.22	122.92	4.69	3.29	0.7
A. millepora	VL2	7	3	3--3	top	31.18	148.11	97.25	4.75	3.12	0.66
A. millepora	VL2	3	3	3--9	top	43.03	231.15	143.33	5.37	3.33	0.62
A. millepora	VL2	11	4	4--1	top	39.17	195.4	129.55	4.99	3.31	0.66
A. millepora	VL2	15	4	4--3	top	29.4	164.18	113.11	5.58	3.85	0.69
A. millepora	VL2	7	4	4--8	top	44.24	224.7	149.79	5.08	3.39	0.67
A. millepora	VL2	11	6	6--1	top	44.74	299.36	183.8	6.69	4.11	0.61
A. millepora	VL2	7	6	6--6	top	32.38	218.8	126.81	6.76	3.92	0.58
A. millepora	VL2	7	6	6--6	top	32.38	209.24	134.11	6.46	4.14	0.64
A. millepora	VL2	7	7	7--10	top	36.64	137.49	95.35	3.75	2.6	0.69
A. millepora	VL2	11	7	7--3	top	60.64	395.1	251.13	6.52	4.14	0.64
A. millepora	VL2	15	9	9--3	top	36.95	169.76	107.57	4.59	2.91	0.63
A. millepora	VL2	3	9	9--9	top	40.33	235.05	149.48	5.83	3.71	0.64
P. speciosa	HL	1	1	1--9	top	42.52	40.91	34.8	0.96	0.82	0.85
P. speciosa	HL	5	2	2--6	top	45.31	40.82	21.7	0.9	0.48	0.53
P. speciosa	VL2	5	3	3--2	top	46.44	131.18	132.53	2.82	2.85	1.01
P. speciosa	HL	5	3	3--2B	bottom	31.6	6.41	3.52	0.2	0.11	0.55
P. speciosa	HL	13	5	5--2	top	58.72	29.8	27.37	0.51	0.47	0.92
P. speciosa	HL	5	6	6--4	top	47.19	41.7	38.95	0.88	0.83	0.93
P. speciosa	HL	13	8	8--2	top	57.25	65.17	46.68	1.14	0.82	0.72
P. speciosa	HL	13	8	8--2B	bottom	36.52	19.52	15.23	0.53	0.42	0.78
P. speciosa	LL	12	2	2--1	top	57.41	282.66	257.08	4.92	4.48	0.91
P. speciosa	LL	2	3	3--8	top	61.58	264.85	202.16	4.3	3.28	0.76
P. speciosa	LL	6	4	4--1	top	54.93	281.75	205.89	5.13	3.75	0.73
P. speciosa	LL	6	4	4--1B	bottom	30.48	21.12	13.5	0.69	0.44	0.64
P. speciosa	LL	2	6	6--6	top	54.74	146.61	108.36	2.68	1.98	0.74
P. speciosa	LL	16	8	8--10	top	63.23	324.88	209.12	5.14	3.31	0.64
P. speciosa	LL	16	8	8--10B	bottom	43.4	56.99	41.5	1.31	0.96	0.73
P. speciosa	VL1	8	1	1--7	top	41.97	122.85	85.86	2.93	2.05	0.7
P. speciosa	VL1	8	1	1--7B	bottom	33.08	15.3	6.66	0.46	0.2	0.44
P. speciosa	VL1	4	4	4--9	top	56.21	218.6	177.45	3.89	3.16	0.81
P. speciosa	VL1	4	4	4--9B	bottom	35.3	54.55	41.15	1.54	1.17	0.75
P. speciosa	VL1	14	6	6--2	top	56.6	136.86	102.4	2.42	1.81	0.75
P. speciosa	VL1	14	6	6--2B	bottom	32.02	36.36	25.43	1.14	0.79	0.7
P. speciosa	VL1	8	7	7--4	top	59.02	45.36	45.32	0.77	0.77	1
P. speciosa	VL1	4	8	8--6	top	56.9	132.64	100.15	2.33	1.76	0.76
P. speciosa	VL2	7	1	1--2	top	41.57	72.94	57.67	1.75	1.39	0.79
P. speciosa	VL2	7	1	1--2B	bottom	29.26	4.19	1.33	0.14	0.05	0.32
P. speciosa	VL2	7	2	2--2	top	43.91	87.19	72.53	1.99	1.65	0.83
P. speciosa	VL2	11	3	3--1	top	48.02	140.75	109.77	2.93	2.29	0.78
P. speciosa	VL2	7	5	5--3	top	57.67	96.31	75.78	1.67	1.31	0.79
P. speciosa	VL2	15	7	7--3	top	40.08	80.04	77.41	2	1.93	0.97
P. speciosa	VL2	15	7	7--3B	bottom	33.06	11.73	6.64	0.35	0.2	0.57

## Sheet: RESPIROMETRY
Day	Group	Pattern	Treatment	Light	Irradiance (umolEm-2s-1)	Species	ID	Production_mgO2hr-1
2016-09-05	Y	Var	VL2	Low	0	Pachyseris	P7-3	-0.371
2016-09-05	Y	Var	VL2	Low	15	Pachyseris	P7-3	-0.145
2016-09-05	Y	Var	VL2	Low	40	Pachyseris	P7-3	0.191
2016-09-05	Y	Var	VL2	Low	80	Pachyseris	P7-3	0.397
2016-09-05	Y	Var	VL2	Low	120	Pachyseris	P7-3	0.535
2016-09-05	Y	Var	VL2	Low	200	Pachyseris	P7-3	0.738
2016-09-05	Y	Var	VL2	Low	300	Pachyseris	P7-3	0.883
2016-09-05	Y	Var	VL2	Low	500	Pachyseris	P7-3	1.223
2016-09-05	Y	Var	VL2	Low	700	Pachyseris	P7-3	1.112
2016-09-05	Y	Var	VL2	Low	1000	Pachyseris	P7-3	1.25
2016-09-05	Y	Var	VL2	Low	0	Acropora	A4-8	-0.596
2016-09-05	Y	Var	VL2	Low	15	Acropora	A4-8	-0.462
2016-09-05	Y	Var	VL2	Low	40	Acropora	A4-8	-0.126
2016-09-05	Y	Var	VL2	Low	80	Acropora	A4-8	0.088
2016-09-05	Y	Var	VL2	Low	120	Acropora	A4-8	0.436
2016-09-05	Y	Var	VL2	Low	200	Acropora	A4-8	0.841
2016-09-05	Y	Var	VL2	Low	300	Acropora	A4-8	1.196
2016-09-05	Y	Var	VL2	Low	500	Acropora	A4-8	1.17
2016-09-05	Y	Var	VL2	Low	700	Acropora	A4-8	1.647
2016-09-05	Y	Var	VL2	Low	1000	Acropora	A4-8	1.582
2016-09-05	Y	Var	VL2	Low	0	Acropora	A7-3	-0.68
2016-09-05	Y	Var	VL2	Low	15	Acropora	A7-3	-0.397
2016-09-05	Y	Var	VL2	Low	40	Acropora	A7-3	0.027
2016-09-05	Y	Var	VL2	Low	80	Acropora	A7-3	0.172
2016-09-05	Y	Var	VL2	Low	120	Acropora	A7-3	0.78
2016-09-05	Y	Var	VL2	Low	200	Acropora	A7-3	1.426
2016-09-05	Y	Var	VL2	Low	300	Acropora	A7-3	2.163
2016-09-05	Y	Var	VL2	Low	500	Acropora	A7-3	2.461
2016-09-05	Y	Var	VL2	Low	700	Acropora	A7-3	3.432
2016-09-05	Y	Var	VL2	Low	1000	Acropora	A7-3	3.188
2016-09-05	Z	Var	VL1	High	0	Acropora	A4-10	-0.661
2016-09-05	Z	Var	VL1	High	15	Acropora	A4-10	-0.478
2016-09-05	Z	Var	VL1	High	40	Acropora	A4-10	-0.187
2016-09-05	Z	Var	VL1	High	80	Acropora	A4-10	0.256
2016-09-05	Z	Var	VL1	High	120	Acropora	A4-10	0.489
2016-09-05	Z	Var	VL1	High	200	Acropora	A4-10	1.063
2016-09-05	Z	Var	VL1	High	300	Acropora	A4-10	1.456
2016-09-05	Z	Var	VL1	High	500	Acropora	A4-10	1.907
2016-09-05	Z	Var	VL1	High	700	Acropora	A4-10	2.003
2016-09-05	Z	Var	VL1	High	1000	Acropora	A4-10	1.926
2016-09-05	Z	Var	VL1	High	0	Pachyseris	P6-2	-0.638
2016-09-05	Z	Var	VL1	High	15	Pachyseris	P6-2	-0.52
2016-09-05	Z	Var	VL1	High	40	Pachyseris	P6-2	-0.038
2016-09-05	Z	Var	VL1	High	80	Pachyseris	P6-2	0.336
2016-09-05	Z	Var	VL1	High	120	Pachyseris	P6-2	0.661
2016-09-05	Z	Var	VL1	High	200	Pachyseris	P6-2	1.032
2016-09-05	Z	Var	VL1	High	300	Pachyseris	P6-2	1.005
2016-09-05	Z	Var	VL1	High	500	Pachyseris	P6-2	1.277
2016-09-05	Z	Var	VL1	High	700	Pachyseris	P6-2	1.399
2016-09-05	Z	Var	VL1	High	1000	Pachyseris	P6-2	1.342
2016-09-05	Z	Var	VL1	High	0	Pachyseris	P1-7	-0.577
2016-09-05	Z	Var	VL1	High	15	Pachyseris	P1-7	-0.084
2016-09-05	Z	Var	VL1	High	40	Pachyseris	P1-7	0.046
2016-09-05	Z	Var	VL1	High	80	Pachyseris	P1-7	0.306
2016-09-05	Z	Var	VL1	High	120	Pachyseris	P1-7	0.711
2016-09-05	Z	Var	VL1	High	200	Pachyseris	P1-7	0.978
2016-09-05	Z	Var	VL1	High	300	Pachyseris	P1-7	1.013
2016-09-05	Z	Var	VL1	High	500	Pachyseris	P1-7	1.223
2016-09-05	Z	Var	VL1	High	700	Pachyseris	P1-7	1.41
2016-09-05	Z	Var	VL1	High	1000	Pachyseris	P1-7	1.441
2016-09-06	W	Con	HL	High	0	Pachyseris	P8-2	-0.692
2016-09-06	W	Con	HL	High	15	Pachyseris	P8-2	-0.417
2016-09-06	W	Con	HL	High	40	Pachyseris	P8-2	-0.264
2016-09-06	W	Con	HL	High	80	Pachyseris	P8-2	-0.019
2016-09-06	W	Con	HL	High	120	Pachyseris	P8-2	0.287
2016-09-06	W	Con	HL	High	200	Pachyseris	P8-2	0.505
2016-09-06	W	Con	HL	High	300	Pachyseris	P8-2	0.852
2016-09-06	W	Con	HL	High	500	Pachyseris	P8-2	1.124
2016-09-06	W	Con	HL	High	700	Pachyseris	P8-2	1.307
2016-09-06	W	Con	HL	High	1000	Pachyseris	P8-2	1.269
2016-09-06	W	Var	VL2	Low	0	Acropora	A3-9	-0.424
2016-09-06	W	Var	VL2	Low	15	Acropora	A3-9	-0.252
2016-09-06	W	Var	VL2	Low	40	Acropora	A3-9	0.027
2016-09-06	W	Var	VL2	Low	80	Acropora	A3-9	0.233
2016-09-06	W	Var	VL2	Low	120	Acropora	A3-9	0.661
2016-09-06	W	Var	VL2	Low	200	Acropora	A3-9	1.28
2016-09-06	W	Var	VL2	Low	300	Acropora	A3-9	1.804
2016-09-06	W	Var	VL2	Low	500	Acropora	A3-9	2.454
2016-09-06	W	Var	VL2	Low	700	Acropora	A3-9	2.53
2016-09-06	W	Var	VL2	Low	1000	Acropora	A3-9	2.859
2016-09-06	W	Con	LL	Low	0	Pachyseris	P8-10	-0.684
2016-09-06	W	Con	LL	Low	15	Pachyseris	P8-10	-0.031
2016-09-06	W	Con	LL	Low	40	Pachyseris	P8-10	0.78
2016-09-06	W	Con	LL	Low	80	Pachyseris	P8-10	1.491
2016-09-06	W	Con	LL	Low	120	Pachyseris	P8-10	2.049
2016-09-06	W	Con	LL	Low	200	Pachyseris	P8-10	2.71
2016-09-06	W	Con	LL	Low	300	Pachyseris	P8-10	3.038
2016-09-06	W	Con	LL	Low	500	Pachyseris	P8-10	3.283
2016-09-06	W	Con	LL	Low	700	Pachyseris	P8-10	3.337
2016-09-06	W	Con	LL	Low	1000	Pachyseris	P8-10	3.203
2016-09-06	X	Var	VL2	Low	0	Pachyseris	P1-2	-0.459
2016-09-06	X	Var	VL2	Low	15	Pachyseris	P1-2	-0.138
2016-09-06	X	Var	VL2	Low	40	Pachyseris	P1-2	0.248
2016-09-06	X	Var	VL2	Low	80	Pachyseris	P1-2	0.569
2016-09-06	X	Var	VL2	Low	120	Pachyseris	P1-2	0.91
2016-09-06	X	Var	VL2	Low	200	Pachyseris	P1-2	1.326
2016-09-06	X	Var	VL2	Low	300	Pachyseris	P1-2	1.521
2016-09-06	X	Var	VL2	Low	500	Pachyseris	P1-2	1.754
2016-09-06	X	Var	VL2	Low	700	Pachyseris	P1-2	1.747
2016-09-06	X	Var	VL2	Low	1000	Pachyseris	P1-2	1.819
2016-09-06	X	Var	VL1	High	0	Acropora	A10-9	-0.592
2016-09-06	X	Var	VL1	High	15	Acropora	A10-9	-0.287
2016-09-06	X	Var	VL1	High	40	Acropora	A10-9	-0.199
2016-09-06	X	Var	VL1	High	80	Acropora	A10-9	0.115
2016-09-06	X	Var	VL1	High	120	Acropora	A10-9	0.333
2016-09-06	X	Var	VL1	High	200	Acropora	A10-9	0.978
2016-09-06	X	Var	VL1	High	300	Acropora	A10-9	1.429
2016-09-06	X	Var	VL1	High	500	Acropora	A10-9	2.087
2016-09-06	X	Var	VL1	High	700	Acropora	A10-9	2.224
2016-09-06	X	Var	VL1	High	1000	Acropora	A10-9	2.477
2016-09-06	X	Var	VL1	High	0	Pachyseris	P4-9	-0.619
2016-09-06	X	Var	VL1	High	15	Pachyseris	P4-9	-0.447
2016-09-06	X	Var	VL1	High	40	Pachyseris	P4-9	-0.203
2016-09-06	X	Var	VL1	High	80	Pachyseris	P4-9	0.264
2016-09-06	X	Var	VL1	High	120	Pachyseris	P4-9	0.539
2016-09-06	X	Var	VL1	High	200	Pachyseris	P4-9	1.059
2016-09-06	X	Var	VL1	High	300	Pachyseris	P4-9	1.498
2016-09-06	X	Var	VL1	High	500	Pachyseris	P4-9	2.052
2016-09-06	X	Var	VL1	High	700	Pachyseris	P4-9	2.289
2016-09-06	X	Var	VL1	High	1000	Pachyseris	P4-9	2.507
2016-09-07	V	Con	HL	High	0	Acropora	A7-2	-0.707
2016-09-07	V	Con	HL	High	15	Acropora	A7-2	-0.589
2016-09-07	V	Con	HL	High	40	Acropora	A7-2	-0.306
2016-09-07	V	Con	HL	High	80	Acropora	A7-2	-0.092
2016-09-07	V	Con	HL	High	120	Acropora	A7-2	0.092
2016-09-07	V	Con	HL	High	200	Acropora	A7-2	0.547
2016-09-07	V	Con	HL	High	300	Acropora	A7-2	1.116
2016-09-07	V	Con	HL	High	500	Acropora	A7-2	1.705
2016-09-07	V	Con	HL	High	700	Acropora	A7-2	1.804
2016-09-07	V	Con	HL	High	1000	Acropora	A7-2	1.838
2016-09-07	V	Con	HL	High	0	Pachyseris	P3-2	-0.592
2016-09-07	V	Con	HL	High	15	Pachyseris	P3-2	-0.401
2016-09-07	V	Con	HL	High	40	Pachyseris	P3-2	-0.015
2016-09-07	V	Con	HL	High	80	Pachyseris	P3-2	0.355
2016-09-07	V	Con	HL	High	120	Pachyseris	P3-2	0.646
2016-09-07	V	Con	HL	High	200	Pachyseris	P3-2	0.921
2016-09-07	V	Con	HL	High	300	Pachyseris	P3-2	1.013
2016-09-07	V	Con	HL	High	500	Pachyseris	P3-2	1.322
2016-09-07	V	Con	HL	High	700	Pachyseris	P3-2	1.319
2016-09-07	V	Con	HL	High	1000	Pachyseris	P3-2	1.376
2016-09-07	V	Con	LL	Low	0	Pachyseris	P4-2	-0.359
2016-09-07	V	Con	LL	Low	15	Pachyseris	P4-2	-0.088
2016-09-07	V	Con	LL	Low	40	Pachyseris	P4-2	0.375
2016-09-07	V	Con	LL	Low	80	Pachyseris	P4-2	0.722
2016-09-07	V	Con	LL	Low	120	Pachyseris	P4-2	1.223
2016-09-07	V	Con	LL	Low	200	Pachyseris	P4-2	1.781
2016-09-07	V	Con	LL	Low	300	Pachyseris	P4-2	2.083
2016-09-07	V	Con	LL	Low	500	Pachyseris	P4-2	2.435
2016-09-07	V	Con	LL	Low	700	Pachyseris	P4-2	2.637
2016-09-07	V	Con	LL	Low	1000	Pachyseris	P4-2	2.683
2016-09-07	S	Con	LL	Low	0	Acropora	A4-9	-0.29
2016-09-07	S	Con	LL	Low	15	Acropora	A4-9	-0.096
2016-09-07	S	Con	LL	Low	40	Acropora	A4-9	0.145
2016-09-07	S	Con	LL	Low	80	Acropora	A4-9	0.508
2016-09-07	S	Con	LL	Low	120	Acropora	A4-9	0.726
2016-09-07	S	Con	LL	Low	200	Acropora	A4-9	1.101
2016-09-07	S	Con	LL	Low	300	Acropora	A4-9	1.265
2016-09-07	S	Con	LL	Low	500	Acropora	A4-9	1.491
2016-09-07	S	Con	LL	Low	700	Acropora	A4-9	1.498
2016-09-07	S	Con	LL	Low	1000	Acropora	A4-9	1.361
2016-09-07	S	Con	LL	Low	0	Acropora	A7-8	-0.283
2016-09-07	S	Con	LL	Low	15	Acropora	A7-8	-0.084
2016-09-07	S	Con	LL	Low	40	Acropora	A7-8	0.348
2016-09-07	S	Con	LL	Low	80	Acropora	A7-8	0.887
2016-09-07	S	Con	LL	Low	120	Acropora	A7-8	1.311
2016-09-07	S	Con	LL	Low	200	Acropora	A7-8	1.93
2016-09-07	S	Con	LL	Low	300	Acropora	A7-8	2.091
2016-09-07	S	Con	LL	Low	500	Acropora	A7-8	2.656
2016-09-07	S	Con	LL	Low	700	Acropora	A7-8	2.576
2016-09-07	S	Con	LL	Low	1000	Acropora	A7-8	2.519
2016-09-07	S	Con	HL	High	0	Acropora	A3-5	-0.78
2016-09-07	S	Con	HL	High	15	Acropora	A3-5	-0.505
2016-09-07	S	Con	HL	High	40	Acropora	A3-5	-0.287
2016-09-07	S	Con	HL	High	80	Acropora	A3-5	-0.034
2016-09-07	S	Con	HL	High	120	Acropora	A3-5	0.256
2016-09-07	S	Con	HL	High	200	Acropora	A3-5	0.711
2016-09-07	S	Con	HL	High	300	Acropora	A3-5	1.441
2016-09-07	S	Con	HL	High	500	Acropora	A3-5	2.236
2016-09-07	S	Con	HL	High	700	Acropora	A3-5	2.545
2016-09-07	S	Con	HL	High	1000	Acropora	A3-5	2.607

## Sheet: GROWTH
Treatment	Tank	Coral_ID	percent change
HL	1	1	2.11621
HL	1	2	3.93839
HL	1	3	1.47184
HL	1	4	-0.0393435
HL	5	6	1.53513
HL	5	7	1.79375
HL	5	9	1.54937
HL	5	10	2.27987
HL	13	2	2.82823
HL	13	3	1.69071
HL	13	6	2.17673
HL	13	7	2.34275
HL	17	1	1.99572
HL	17	4	0.438973
HL	17	9	1.73612
HL	17	10	2.11524
LL	2	1	0.242828
LL	2	3	0.183667
LL	2	7	0.17134
LL	2	10	0.534309
LL	6	2	0.0795783
LL	6	4	-0.0198741
LL	6	6	0.126994
LL	6	9	-0.243593
LL	12	1	0.142967
LL	12	4	-0.123903
LL	12	6	0.273457
LL	12	10	0.060745
LL	16	2	1.41022
LL	16	3	0.156145
LL	16	7	0.0573581
LL	16	9	0.351111
VLH	3	1	1.59023
VLH	3	3	0.388404
VLH	3	9	1.15747
VLH	3	10	1.30621
VLH	7	3	0.607237
VLH	7	4	-0.0132155
VLH	7	6	1.14737
VLH	7	7	0.957749
VLH	11	1	1.3213
VLH	11	4	0.677931
VLH	11	6	1.04176
VLH	11	7	1.69079
VLH	15	3	1.12678
VLH	15	4	0.276457
VLH	15	9	1.20171
VLH	15	10	9.31509
VLL	4	1	1.32291
VLL	4	4	0.422777
VLL	4	7	1.6414
VLL	4	9	1.04565
VLL	8	3	0.33358
VLL	8	6	1.07553
VLL	8	7	1.63471
VLL	8	10	1.03503
VLL	10	1	1.16618
VLL	10	3	1.13807
VLL	10	6	1.23659
VLL	10	9	0.876769
VLL	14	2	2.81909
VLL	14	4	0.54999
VLL	14	7	29.1177
VLL	14	10	1.39719
